# Supplementary material for: Family focused interventions that address parental domestic violence and abuse, mental ill-health, and substance misuse in combination: A systematic review
Source: PLoS One. 2022 Jul 29;17(7):e0270894. doi: 10.1371/journal.pone.0270894 (PMC9337671; doi:10.1371/journal.pone.0270894)
Supplement: S2 Appendix — List of included studies and extracted outcome data. (XLSX) [file pone.0270894.s002.xlsx]

## Sheet: Included studies
Study number	Author	Year	Reference
1	Cupples et al.	2011	Cupples ME, Stewart MC, Percy A, Hepper P, Murphy C, Halliday HL. A RCT of peer-mentoring for first-time mothers in socially disadvantaged areas (the MOMENTS Study). Archives of Disease in Childhood. 2011;96(3):252-8.
2	Duggan et al.	2007	Duggan A, Caldera D, Rodriguez K, Burrell L, Rohde C, Crowne SS. Impact of a statewide home visiting program to prevent child abuse. Child Abuse & Neglect. 2007;31(8):801-27.
3	Duggan et al.	2004	Duggan A, Fuddy L, Burrell L, Higman SM, et al. Randomized trial of a statewide home visiting program to prevent child abuse: impact in reducing parental risk factors. Child Abuse & Neglect. 2004;28(6):623-43.
4	El-Mohandes et al.	2008	El-Mohandes AA, Kiely M, Joseph JG, Subramanian S, Johnson AA, Blake SM, et al. An intervention to improve postpartum outcomes in African-American mothers: a randomized controlled trial. Obstetrics & Gynecology. 2008;112(3):611-20.
5	Fergusson et al.	2006	Fergusson DM, Grant H, Horwood LJ, Ridder EM. Randomized trial of the Early Start program of home visitation: parent and family outcomes. Pediatrics. 2006;117(3):781-6.
6	Fleming et al.	2008	Fleming MF, Lund MR, Wilton G, Landry M, Scheets D. The Healthy Moms Study: the efficacy of brief alcohol intervention in postpartum women. Alcoholism: Clinical & Experimental Research. 2008;32(9):1600-6.
7	Grigg	1994	Grigg DN. An ecological assessment of the efficacy of individual and couples treatment formats of experiential systemic therapy for alcohol dependency. Thesis, The University of British Columbia. 1994. Available from: https://www.proquest.com/docview/304154048.
8	Slesnick and Erdem	2013	Slesnick N, Erdem G. Efficacy of ecologically-based treatment with substance-abusing homeless mothers: substance use and housing outcomes. Journal of Substance Abuse Treatment. 2013;45(5):416-25.
9	Jack et al.	2019	Jack SM, Boyle M, McKee C, Ford-Gilboe M, Wathen C, Scribano P, et al. Effect of addition of an intimate partner violence intervention to a nurse home visitation program on maternal quality of life: a randomized clinical trial. JAMA: Journal of the American Medical Association. 2019;321(16):1576-85.
10	Jacobs et al.	2016	Jacobs F, Easterbrooks M, Goldberg J, Mistry J, Bumgarner E, Raskin M, et al. Improving adolescent parenting: results from a randomized controlled trial of a home visiting program for young families. American Journal of Public Health. 2016;106(2):342-9.
11	Jones et al.	2011	Jones HE, Tuten M, O'Grady KE. Treating the partners of opioid-dependent pregnant patients: feasibility and efficacy. The American Journal of Drug and Alcohol Abuse. 2011;37(3):170-8.
12	Lam et al.	2009	Lam WK, Fals-Stewart W, Kelley ML. Parent training with behavioral couples therapy for fathers' alcohol abuse: effects on substance use, parental relationship, parenting, and CPS involvement. Child Maltreatment. 2009;14(3):243-54.
13	LeCroy et al.	2011	LeCroy CW, Krysik J. Randomized trial of the healthy families Arizona home visiting program. Children and Youth Services Review. 2011;33(10):1761-6.
14	Luthar et al.	2007	Luthar SS, Suchman NE, Altomare M. Relational psychotherapy mothers' group: a randomized clinical trial for substance abusing mothers. Development and Psychopathology. 2007;19(1):243-61.
15	McWhirter	2011	McWhirter PT. Differential therapeutic outcomes of community-based group interventions for women and children exposed to intimate partner violence. Journal of Interpersonal Violence. 2011;26(12):2457-82.
16	Naggle	2002	Nagle GA. Maternal participation, depression and partner violence in a state run child abuse prevention program: Louisiana nurse home visitation, 1999–2002. Thesis, Tulane University. 2002. Available from: https://digitallibrary.tulane.edu/islandora/object/tulane%3A27745.
17	Olds et al.	2004	Olds DL, Robinson J, Pettitt L, Luckey DW, Holmberg J, Ng RK, et al. Effects of home visits by paraprofessionals and by nurses: age 4 follow-up results of a randomized trial. Pediatrics. 2004;114(6):1560-8.
18	Olds et al.	2007	Olds DL, Kitzman H, Hanks C, Cole R, Anson E, Sidora-Arcoleo K, et al. Effects of nurse home visiting on maternal and child functioning: age-9 follow-up of a randomized trial. Pediatrics. 2007;120(4):e832-45.
19	Ondersma et al.	2017	Ondersma SJ, Martin J, Fortson B, Whitaker DJ, Self-Brown S, Beatty J, et al. Technology to augment early home visitation for child maltreatment prevention: a pragmatic randomized trial. Child Maltreatment. 2017;22(4):334-43.
20	Rotheram-Borus et al.	2003	Rotheram-Borus MJ, Lee M, Leonard N, Lin Y, Franzke L, Turner E, et al. Four-year behavioral outcomes of an intervention for parents living with HIV and their adolescent children. Aids. 2003;17(8):1217-25.
21	Rotheram-Borus et al.	2012	Rotheram-Borus MJ, Rice E, Comulada W, Best K, Elia C, Peters K, et al. Intervention outcomes among HIV-affected families over 18 months. AIDS and Behavior. 2012;16(5):1265-75.
22	Rotheram-Borus et al.	2015	Rotheram-Borus MJ, Tomlinson M, Roux IL, Stein JA. Alcohol use, partner violence, and depression: a cluster randomized controlled trial among urban South African mothers over 3 years. American Journal of Preventive Medicine. 2015;49(5):715-25.
23	Silovsky et al.	2011	Silovsky JF, Bard D, Chaffin M, Hecht D, Burris L, Owora A, et al. Prevention of child maltreatment in high-risk rural families: a randomized clinical trial with child welfare outcomes. Children and Youth Services Review. 2011;33(8):1435-44.
24	Wu and Slesnick	2019	Wu Q, Slesnick N. Interruption of dysfunctional mother-child reciprocal influences associated with family therapy. Journal of Family Psychology. 2019;33(7):753-63.
25	Stover	2015	Stover CS. Fathers for Change for substance use and intimate partner violence: initial community pilot. Family process. 2015;54(4):600-9.
26	Stover et al.	2019	Stover CS, McMahon TJ, Moore K. A randomized pilot trial of two parenting interventions for fathers in residential substance use disorder treatment. Journal of substance abuse treatment. 2019;104:116‐27.
27	Suchman et al.	2010	Suchman NE, DeCoste C, Castiglioni N, McMahon TJ, Rounsaville B, Mayes L. The Mothers and Toddlers Program, an attachment-based parenting intervention for substance using women: post-treatment results from a randomized clinical pilot. Attachment & Human Development. 2010;12(5):483-504.
28	Suchman et al.	2017	Suchman NE, DeCoste CL, McMahon TJ, Dalton R, Mayes LC, Borelli J. Mothering From the Inside Out: results of a second randomized clinical trial testing a mentalization-based intervention for mothers in addiction treatment. Development & Psychopathology. 2017;29(2):617-36.
29	Sullivan et al.	2002	Sullivan CM, Bybee DI, Allen NE. Findings from a community-based program for battered women and their children. Journal of Interpersonal Violence. 2002;17(9):915-36.
30	Taft et al.	2011	Taft AJ, Small R, Hegarty KL, Watson LF, Gold L, Lumley JA. Mothers' AdvocateS In the Community (MOSAIC)--non-professional mentor support to reduce intimate partner violence and depression in mothers: a cluster randomised trial in primary care. BMC Public Health. 2011;11:178.
31	Tiwari et al.	2005	Tiwari A, Leung WC, Leung TW, Humphreys J, Parker B, Ho PC. A randomised controlled trial of empowerment training for Chinese abused pregnant women in Hong Kong. BJOG : an international journal of obstetrics and gynaecology. 2005;112(9):1249-56.
32	Trevillion et al.	2020	Trevillion K, Ryan E, Pickles A, Heslin M, Byford S, Nath S, et al. An exploratory parallel-group randomised controlled trial of antenatal Guided Self-Help (plus usual care) versus usual care alone for pregnant women with depression: DAWN trial. Journal of Affective Disorders. 2020;261:187-97.
33	Volpicelli et al.	2000	Volpicelli J, Markman I, Monterosso J, Filing J, O'Brien C. Psychosocially enhanced treatment for cocaine-dependent mothers: evidence of efficacy. Journal of Substance Abuse Treatment. 2000;18(1):41-9.
34	Walkrup et al.	2009	Walkup JT, Barlow A, Mullany BC, Pan W, Goklish N, Hasting R, et al. Randomized controlled trial of a paraprofessional-delivered in-home intervention for young reservation-based American Indian mothers. Journal of the American Academy of Child and Adolescent Psychiatry. 2009;48(6):591‐601.
35	Zlotnick et al.	2011	Zlotnick C, Capezza NM, Parker D. An interpersonally based intervention for low-income pregnant women with intimate partner violence: a pilot study. Archives of Women's Mental Health. 2011;14(1):55-65.
36	Dinmohammadi et al.	2021	Dinmohammadi S, Dadashi M, Ahmadnia E, Janani L, Kharaghani R. The effect of solution-focused counseling on violence rate and quality of life of pregnant women at risk of domestic violence: a randomized controlled trial. BMC Pregnancy and Childbirth. 2021;21(1):221.
37	Skar et al.	2021	Skar A-MS, Sherr L, Macedo A, Tetzchner Sv, Fostervold KI. Evaluation of parenting interventions to prevent violence against children in Colombia: a randomized controlled trial. Journal of Interpersonal Violence. 2017;36(1-2):NP1098-NP126.

## Sheet: Post-intervention - DVA
Study number	Targets	Timepoint	Category	Measure	Measure direction	Intervention					Control					Calculated effect size	95%CI		Authors reported results	Notes	Calculating effect size notes
						n	Mean	Percentage	Slope	sd	n	Mean	Percentage	Slope	sd	Effect size converted	Lower converted	Upper converted
1	MH + SU
2	All	T1 = Child 2 years of age	Victimisation/perpetration	Psychological abuse subscale. Revised Conflict Tactics Scale (CTS2): frequency in past year (including those without partner as 'no')	2	126	39.8	N/A	N/A	Not reported	123	42.8	N/A	N/A	Not reported	0.07	-1.221	1.361	No sig difference between groups at post intervention (B=-1.24; CI = -15.33 - 13.05; ES = .07; p = .83)		4
2	All	T1 = Child 2 years of age	Victimisation/perpetration	Physical abuse subscale. Revised Conflict Tactics Scale (CTS2): frequency in past year (including those without partner as 'no')	2	126	7.7	N/A	N/A	Not reported	123	6.2	N/A	N/A	Not reported	-0.06	-0.666	0.546	No sig difference between groups at post intervention (B=1.43; CI = -7.61 - 10.47; ES = .06; p = .70).		4
2	All	T1 = Child 2 years of age	Victimisation/perpetration	Injury subscale. Revised Conflict Tactics Scale (CTS2): frequency in past year (including those without partner as 'no')	2	126	1.8	N/A	N/A	Not reported	123	3.5	N/A	N/A	Not reported	0.15	-0.432	0.732	No sig difference between groups at post intervention (B=-1.69; CI = -5.84 - 2.46; ES = .15; p = .34)		4
3	All	T3 = 3 years	Victimisation/perpetration	Psychological abuse subscale. CTS2: 12 or more incidents in past year (including those without partner as 'no')	2	323	N/A	0.42	N/A	N/A	225	N/A	0.38	N/A	N/A	-0.0919	0.1001	-0.284	No sig difference between groups in terms of change over time (AOR = 1.05; CI = .81, 1.36; p = .69)		2
3	All	T3 = 3 years	Victimisation/perpetration	Physical abuse subscale. CTS2: three or more incidents in past year (including those without partner as 'no')	2	323	N/A	0.29	N/A	N/A	225	N/A	0.3	N/A	N/A	0.0265	0.2321	-0.1791	No sig difference between groups in terms of change over time (AOR = .83; CI = .63, 1.09; p = .19)		2
3	All	T3 = 3 years	Victimisation/perpetration	Injury subscale. CTS2: any incident resulting in injury in past year (including those without partner as 'no')	2	323	N/A	0.17	N/A	N/A	225	N/A	0.18	N/A	N/A	0.0382	0.2847	-0.2083	No sig difference between groups in terms of change over time (AOR = .81; CI = .59, 1.10; p = .19)		2
4	DV + MH	T3 = 8-10 weeks postpartum	Victimisation	General. CTS (not sure whether 1 or 2 used as reference both) and potentially just referring to physical/sexual which is what's assessed at baseline.	2	452	N/A	8.6% (n=39)	N/A	N/A	461	N/A	11.3% (n=52)	N/A	N/A	0.1671	0.4082	-0.074	No sig difference between groups in terms of change over time (between baseline - 10 weeks postpartum) (Intervention = -28.8%, Control = -24.9%, p = .074). Also no sig difference between groups at post intervention (p=.303).		2
5	All	T4 = Post intervention	Victimisation	Physical. CTS2 (abused by partner in last 12 months).	2	207	N/A	0.087	N/A	N/A	184	N/A	0.073	N/A	N/A	-0.1051	0.3008	-0.5111	No sig difference between groups at post intervention (p=.60).		2
6	MH + SU
7	MH + SU
8	All	T2 = 6 months post baseline	Victimisation	Emotional abuse. Womens Experience with Battering Scale (WEB)	2	30	19.5	N/A	Slope -3.23 (s.e.= 1.06; t-ratio -3.04; p<0.01)	15.87	30	19.7	N/A	Slope -3.06 (s.e.=1.12; t-ratio=-2.72; p<0.01)	16.25	0.0124524	0.5185	-0.4936	No sig difference between groups in terms of change over time (baseline - follow-up).		1
9	All	T4 = 24 months post baseline	Victimisation	Severe combined, emotional, physical and harrassment. Composite Abuse Scale (CAS)	2	229	N/A	0.133	N/A	N/A	263	N/A	0.089	N/A	N/A	-0.2488	0.0658	-0.5634	No sig differences between groups at post intervention based on multilevel growth models (Modelled score difference = 4.3 (CI=-0.5 to 11.3); Wald x2=3.01; p=.08)		2
10	DV + SU	T3 = 24 months post baseline	Perpetration	CTS 2 short form-partner mother as perpetrator.	2	Does not report. Overall 393.	Not reported	Not reported	Not reported	Not reported	Does not report. Overall 393.	Not reported	Not reported	Not reported	Not reported	-0.0271	0.1031	-0.1549	No sig differences between groups at post intervention (OR = 1.12; 95% CI = 0.65, 1.91). (intervention vs control).		5
10	DV + SU	T3 = 24 months post baseline	Victimisation	CTS 2 short form-partner partner as perpetrator.	2	Does not report. Overall 391.	Not reported	Not reported	Not reported	Not reported	Does not report. Overall 391.	Not reported	Not reported	Not reported	Not reported	-0.0293	0.0959	-0.1574	No sig differences between groups at post intervention (OR=1.13; 95% CI = 0.67, 1.93). (intervention vs control).		5
11	MH + SU
12	DV + SU	T1 = Post intervention	Victimisation/perpetration	Timeline Followback Interview - Spousal Violence (male to female % of days any violence)	2	10	1.26	N/A	N/A	1.94	10	1.2	N/A	N/A	2.21	-0.0288547	0.8477	-0.9054	Effect sizes between groups at post intervention time point were negible (all <.20)	THREE ARM TRIAL. 'Clinically meaningful' reductions in intervention and BCT groups but not in IBT group from baseline to post-intervention (r>=.2 but not .3). Compared intervention against active control (BCT) here. Other control IBT = 1.44 (2.21)	1
12	DV + SU	T1 = Post intervention	Victimisation/perpetration	Timeline Followback Interview - Spousal Violence (female to male % of days any violence)	2	10	1.31	N/A	N/A	2.01	10	1.34	N/A	N/A	1.87	0.0154539	0.892	-0.8611	Effect sizes between groups at post intervention time point were negible (all <.20)	THREE ARM TRIAL. 'Clinically meaningful' reductions in intervention and BCT groups but not in IBT group from baseline to post-intervention (r>=.2 but not .3). Compared intervention against active control (BCT) here. Other control IBT = 1.48 (2.34)	1
13	DV + SU	T2 = 12 months	Victimisation	Physical. Own index based on CTS2	2	85	0.43	N/A	N/A	0.08	86	0.52	N/A	N/A	0.08	1.125	1.4476	0.8024	No sig differences between groups at post intervention (p=.37).		1
14	MH + SU
15	MH + SU
15	MH + SU
16	DV + MH	T2 = Mid-treatment (6-8 months postpartum)	Victimisation	Physical violence. Partner Violence Interview (only used phsyical violence questions to create overall score). Current partner.	2	62	0.24	N/A	N/A	0.94	64	0.75	N/A	N/A	2.17	0.303319	0.6546	-0.0479	No sig differences between groups at the latest follow-up time point (treated here as post intervention).	THREE ARM TRIAL. Stats here are on intervention and control but there is also a traditional home visiting arm (T2 n = 55; mean = .07; sd = .26.)	1
16	DV + MH	T2 = Mid-treatment (6-8 months postpartum)	Victimisation	Physical violence. Partner Violence Interview (only used phsyical violence questions to create overall score). Ex partner.	2	62	0.26	N/A	N/A	1.44	64	0.44	N/A	N/A	1.37	0.128126	0.4777	-0.2215	No sig differences between groups at the latest follow-up time point (treated here as post intervention).	THREE ARM TRIAL. Stats here are on intervention and control but there is also a traditional home visiting arm (T2 n = 55; mean = .58; sd = 1.81).	1
16	DV + MH	T2 = Mid-treatment (6-8 months postpartum)	Perpetration	Physical violence. Partner Violence Interview (only used phsyical violence questions to create overall score). Self perpetration to current partner.	2	62	0.11	N/A	N/A	0.66	64	0.27	N/A	N/A	1.04	0.183074	0.5331	-0.1669	No sig differences between groups at the latest follow-up time point (treated here as post intervention).	THREE ARM TRIAL. Stats here are on intervention and control but there is also a traditional home visiting arm (T2 n = 55; mean = 0.00; sd = 0.00).	1
16	DV + MH	T2 = Mid-treatment (6-8 months postpartum)	Perpetration	Physical violence. Partner Violence Interview (only used phsyical violence questions to create overall score). Self perpetration to ex partner.	2	62	0.16	N/A	N/A	0.91	64	0.14	N/A	N/A	0.91	-0.021978	0.3273	-0.3712	No sig differences between groups at the latest follow-up time point (treated here as post intervention).	THREE ARM TRIAL. Stats here are on intervention and control but there is also a traditional home visiting arm (T2 n = 55; mean = .05; sd = .30).	1
19	All	T1 = Child 6 months of age	Victimisation	Physical assualt and injury. CTS2	2	142	Not reported	Not reported	-1.72	Not reported	141	Not reported	Not reported	-2.84	Not reported	-0.152	-0.3019	0.2939	No sig differences between groups in terms of change over time (baseline to post intervention). Authors report difference between intervention and control (services as usual) change as estimate = 0.53 SE = 0.97 Z score = 0.54 p value = .59 for victimisation.	THREE ARM TRIAL. Stats here are on intervention and services as usual (home visiting) but there is also an additional control group. No sig differences between intervention and this control group in terms of changes over time. All groups reduced victimisation over time.	8
19	All	T1 = Child 6 months of age	Perpetration	Physical assualt and injury. CTS2	2	142	Not reported	Not reported	-2.7	Not reported	141	Not reported	Not reported	-2.13	Not reported	0.1263	-0.2629	0.2322	No sig differences between groups in terms of change over time (baseline to post intervention). Authors report difference between intervention and control (services as usual) change as estimate = 0.59 SE =0.89 Z score =_x0002_0.66 p value = .51 for perpetration.	THREE ARM TRIAL. Stats here are on intervention and services as usual (home visiting) but there is also an additional control group. No sig differences between intervention and this control group in terms of changes over time. All groups reduced perpetration over time.	8
21	MH + SU
22	All	T1 = 18 months	Victimisation	Physical violence. Questions adapted from Jewkes et al.	2	470	Not reported	Not reported	Not reported	Not reported	434	Not reported	Not reported	Not reported	Not reported	-0.0801	0.0504	-0.2107	No sig difference between groups at post intervention. Intervention group did not predict IPV scores.		6
23	All	T1 = At least 6 months post pre-interview	Victimisation	Psychological agression. CTS2	2	24	Not reported	Not reported	Not reported	Not reported	33	Not reported	Not reported	Not reported	Not reported	0	0	0	Was not powered to detect a difference so do not report results. Provide a web link to these but this does not work.
23	All	T1 = At least 6 months post pre-interview	Victimisation	Physical assualt. CTS2	2	24	Not reported	Not reported	Not reported	Not reported	33	Not reported	Not reported	Not reported	Not reported	0	0	0	Was not powered to detect a difference so do not report results. Provide a web link to these but this does not work.
23	All	T1 = At least 6 months post pre-interview	Victimisation	Injury. CTS2	2	24	Not reported	Not reported	Not reported	Not reported	33	Not reported	Not reported	Not reported	Not reported	0	0	0	Was not powered to detect a difference so do not report results. Provide a web link to these but this does not work.
23	All	T1 = At least 6 months post pre-interview	Victimisation	Sexual coercion. CTS2	2	24	Not reported	Not reported	Not reported	Not reported	33	Not reported	Not reported	Not reported	Not reported	0	0	0	Was not powered to detect a difference so do not report results. Provide a web link to these but this does not work.
23	All	T1 = At least 6 months post pre-interview	Victimisation	Negotiation. CTS2	1	24	53.6	N/A	N/A	43.8	33	50	N/A	N/A	42.2	0	0	0	Sig difference between groups in terms of change over time (baseline to post intervention). Intervention group showed quicker decline than control (but post outcome mean is better in control than intervention).		Not a measure of DV
24	MH + SU
25	DV + SU	T1 = Post intervention	Perpetration	Physical. CTS2 (also Timeline Followback Spousal Violence but believe this was only measured during intervention)	2	9	1.33	N/A	N/A	1.73 (SE)	9	1.11	N/A	N/A	1.69 (SE)	-0.0455	0.8786	-0.9695	No sig differences between groups in terms of change over time (baseline to follow-up). The Group x Time interaction was reported as F = 1.23 p = 0.07.		7
25	DV + SU	T1 = Post intervention	Victimisation	Physical. CTS2 (also Timeline Followback Spousal Violence but believe this was only measured during intervention)	2	9	1.78	N/A	N/A	1.86 (SE)	9	4.56	N/A	N/A	6.11 (SE)	0.2822	1.2108	-0.6463	No sig differences between groups in terms of change over time (baseline to follow-up). The Group x Time interaction was reported as F = 2.517 p = .10.		7
26	All	T2 = Post intervention (around 16 weeks)	Perpetration	Psychological, verbal and physical. Timeline Followback Spousal Violence	2	33	N/A	N/A	-0.002	0.006 (SE)	29	N/A	N/A	-0.01	0.007 (SE)	-0.128	-0.6274	0.3714	No sig differences between groups in terms of change over time (baseline to follow-up). The between group differences in slope was reported as zbetween = 1.48.		15
26	All	T2 = Post intervention (around 16 weeks)	Perpetration	Psychological. CTS2	2																Only measured at follow-up
26	All	T2 = Post intervention (around 16 weeks)	Perpetration	Physical. CTS2	2																Only measured at follow-up
26	All	T2 = Post intervention (around 16 weeks)	Victimisation	Psychological. CTS2	2																Only measured at follow-up
26	All	T2 = Post intervention (around 16 weeks)	Victimisation	Physical. CTS2	2																Only measured at follow-up
27	MH + SU
28	MH + SU
29	DV + MH	T1 = Post intervention (4 months)	Victimisation	Psychological, physical and injury. Combo of shortened version of Index of Psychological Abuse, modified version of CTS, and 12-item scale to assess injury.	2	45	0.67	N/A	N/A	0.76	33	0.83	N/A	N/A	0.76	0.210526	0.6609	-0.2399	Sig difference between groups in terms of change over time (baseline to follow-up). Intervention reduced quicker from baseline to post intervention and then remained stable whereas control reduced at a slower rate and reached a similar level to intervention at follow-up (Linear = 1.07, p > .05, quadratic = 1.72, p < .05, n2 = 0.05).		1 - using baseline SD
30	DV + MH	T1 = Post intervention (12 months)	Victimisation	Physical, emotional, harrassment. Composite Abuse Scale (CAS)	2	88	15.9	N/A	N/A	16.7	42	21.8	N/A	N/A	21.2	0.323066	0.6927	-0.0466	No sig differences between groups in terms of change over time (baseline to post intervention) when adjusting for propesenity score (AdjDiff = -8.75 (95% CI = -18.2,0.70), p = 0.07, ICC adj = 0.07).		1
31	DV + MH	T1 = Post intervention (6 weeks post intervention)	Victimisation	Psychological abuse. CTS	2	51	0.79	N/A	N/A	1	55	1.6	N/A	N/A	2.2	0.468134	0.8543	0.0819	Sig difference between groups at post intervention. Intervention group sig less psychological abuse at post intervention (mean difference = -1.1 (95% CI = -2.2, -0.04), sig at the 5% level).		1
31	DV + MH	T1 = Post intervention (6 weeks post intervention)	Victimisation	Minor physical violence. CTS	2	51	0.05	N/A	N/A	0.4	55	0.51	N/A	N/A	1.3	0.470855	0.8571	0.0846	Sig difference between groups at post intervention. Intervention group sig less psychological abuse at post intervention (mean difference = -1.0 (95% CI = -1.8, -0.17), sig at the 5% level).		1
31	DV + MH	T1 = Post intervention (6 weeks post intervention)	Victimisation	Severe physical violence. CTS	2	51	0.25	N/A	N/A	1.2	55	0.17	N/A	N/A	0.54	-0.0870948	0.2941	-0.4683	No sig differences between groups at post intervention (mean difference = 0.08 (95% CI -0.26, 0.42)).		1
31	DV + MH	T1 = Post intervention (6 weeks post intervention)	Victimisation	Sexual abuse. CTS	2	51	0.03	N/A	N/A	0.11	55	0.12	N/A	N/A	0.55	0.222999	0.6052	-0.1592	No sig differences between groups at post intervention (mean difference = -0.07 (95% CI -0.30, 0.16)).		1
32	All	T1 = 14 weeks post randomisation	Victimisation	Physical, emotional, harrassment. Composite Abuse Scale (CAS)	2	19	N/A	0 n = 16 (84.21%); 1 n = 2 (10.53%); ≥2 n = 1 (5.26%)	N/A	N/A	23	N/A	0 n = 22 (95.65%); 1 n = 0 (0%); ≥2 n = 1 (4.35%)	N/A	N/A	-0.781	0.516	-2.0781	Did not conduct regressions as too few numbers.		2 - had to calculate sample size and also, split into either 'experience DV' or 'not experiencing DV'. Calculated from the percentage experiencing DV.
33	MH + SU
34	MH + SU
35	DV + MH	T2 = 2 weeks after delivery	Victimisation	Physical, psychological, and sexual attacks on a partner. CTS2	2	28	7.3	N/A	N/A	11.6	26	5.9	N/A	N/A	9	-0.134213	0.4002	-0.6686	No sig difference between groups at post intervention (F(1,35)=1.61, p=0.21).		1
36	DV + MH	Post intervention = 6 weeks post intervention	Victimisation	Psychological abuse. CTS-2	2	41	0			0.25	41	0.25			0.5	0.632456	1.076	0.1889	Sig difference between groups at post intervention (p = 0.001)		1
36	DV + MH	Post intervention = 6 weeks post intervention	Victimisation	Minor physical abuse. CTS-2	2	45	0			0	45	0			0	#DIV/0!	0	0	Sig difference between groups at post intervention (p = 0.001)		1
36	DV + MH	Post intervention = 6 weeks post intervention	Victimisation	Severe physical abuse. CTS-2	2	45	0			0	45	0			0	#DIV/0!	0	0	No sig differences between groups		1
36	DV + MH	Post intervention = 6 weeks post intervention	Victimisation	Sexual abuse. CTS-2	2	45	0			0	45	0			0	#DIV/0!	0	0	Sig difference between groups at post intervention (p = 0.001)		1
37a	DV + MH	Post intervention = 6 months follow-up	Victimisation	Physical and psychological HITS	2	59		3.4			51		5.9			0.3183	1.3258	-0.6891			2
37a	DV + MH	Post intervention = 6 months follow-up	Perpetration	Physical and psychological HITS	2	59		5.1			51		5.9			0.085	0.9913	-0.8213			2
37b	DV + MH	Post intervention = 6 months follow-up	Victimisation	Physical and psychological HITS	2	66		1.5			51		5.9			0.7802	2.049	-0.4885			2
37b	DV + MH	Post intervention = 6 months follow-up	Perpetration	Physical and psychological HITS	2	66		1.5			51		5.9			0.7802	2.049	-0.4885			2

## Sheet: Post-intervention - MH
Study number	Targets	Specific timepoint	Category	Measure	Measure direction	Intervention					Control					Calculated effect size	95%CI		Authors reported results	Notes	Calculating effect size
						n	Mean	Percentage	Slope	sd	n	Mean	Percentage	Slope	sd	Effect size converted	Lower converted	Upper converted
1	MH + SU	T1 = Child 1 year of age	General MH	SF-36 MH subscale	1	172	70.8	N/A	N/A	17.5	171	71.3	N/A	N/A	19.7	-0.0268395	-0.2385	0.1848	No sig differences between groups at post intervention (p = 0.77; mean difference = -0.6 (95% CI = -4.6 to 3.4).	Imputed data.	1
2	All	T1 = Child 2 years of age	Depression	CES-D	2	126	14.3	N/A	N/A	Not reported	123	15.8	N/A	N/A	Not reported	0.14	-0.1785	0.3158	No sig differences between groups at post intervention (B=-0.67; CI=-4.82 - 3.47; ES=.14; p=.69)		4
2	All	T1 = Child 2 years of age	General MH	MHI-5	1	126	73.2	N/A	N/A	Not reported	123	70.7	N/A	N/A	Not reported	0.14	-0.1785	0.3158	No sig differences between groups at post intervention (B=1.29; CI=-5.43 - 8.03; ES=.14; p=.64)		4
3	All	T3 = Child 3 years of age	Depression	CES-D (>=24)	2	323	N/A	0.16	N/A	N/A	225	N/A	0.16	N/A	N/A	0	0.256	-0.256	No sig differences between groups in terms of change over time (1-3 years) (AOR=.97; CI=.70-1.33; p=.84)		2
3	All	T3 = Child 3 years of age	General MH	MHI-5 (<67)	2	323	N/A	0.29	N/A	N/A	225	N/A	0.32	N/A	N/A	0.0781	0.2816	-0.1254	No sig differences between groups in terms of change over time (1-3 years) (do not report).		2
4	DV + MH	T3 = 8-10 weeks postpartum	Depression	Hopkins symptom checklist	2	452	N/A	25.5% (n=115)	N/A	N/A	461	N/A	29% (n=134)	N/A	N/A	0.0974	0.258	-0.0635	No sig difference between groups in terms of change over time (baseline to post-intervention) (Intervention = -25.1%, Control = -21.8%, p = .100). Also, no sig differences between groups at post intervention (p=0.303)		2
5	All	T4 = Post intervention	Depression	Items from Coposite Internatal Diagnostic Interview (categorised into meet depression/not)	2	207	N/A	0.169	N/A	N/A	184	N/A	0.159	N/A	N/A	-0.0402	0.2558	-0.3362	No sig difference between groups at post intervention (p=.81).		2
6	MH + SU	T1 = 6 months post baseline	Depression	EPDS	2	97	6.84	N/A	N/A	5.2	108	8.06	N/A	N/A	5.7	0.223065	0.4981	-0.052	Group allocation sig predicted mean depression scores at post intervention (B(s.e.)=-.46; Beta = -.134; T=-2.39; sig=0.018; CI-95=-.67--.258). Also report that there was a sig reduction over time in depression scores in intervention (p<.0001) but not in the control.		1
7	MH + SU	T2 = Post intervention (15 weeks for control, 20 weeks for intervention)	Depression	Beck Depression Inventory	2	40	Not reported	Not reported	Not reported	Not reported	20	Not reported	Not reported	Not reported	Not reported	0	0	0		Two intervention groups (ExST individual and ExST couple). Scores here are from these combined vs control.
7	MH + SU	T2 = Post intervention (15 weeks for control, 20 weeks for intervention)	Depression	SCL-90 R Depression subscale		40	Not reported	Not reported	Not reported	Not reported	20	Not reported	Not reported	Not reported	Not reported	0	0	0
7	MH + SU	T2 = Post intervention (15 weeks for control, 20 weeks for intervention)	Anxiety	SCL-90-R Anxiety subscale		40	Not reported	Not reported	Not reported	Not reported	20	Not reported	Not reported	Not reported	Not reported	0	0	0
7	MH + SU	T2 = Post intervention (15 weeks for control, 20 weeks for intervention)	Obsessive compulsive	SCL-90-R Obsessive compulsive subscale		40	Not reported	Not reported	Not reported	Not reported	20	Not reported	Not reported	Not reported	Not reported	0	0	0
7	MH + SU	T2 = Post intervention (15 weeks for control, 20 weeks for intervention)	General MH (father)	SCL-90-R Global Severity Index	2	40	54.59	N/A	N/A	10.98	20	56.34	N/A	N/A	15.46	0.138626	0.676	-0.3987	No sig differences between groups in terms of change over time (baseline to post intervention) as indicated by MANOVA F (S = I, M= 1, N=55.5) = 0.038, p = 0.99.		1
7	MH + SU	T2 = Post intervention (15 weeks for control, 20 weeks for intervention)	General MH (mother)	SCL-90-R Global Severity Index	2	40	57.87	N/A	N/A	13.58	20	63.76	N/A	N/A	16.44	0.404011	0.9456	-0.1376	No sig differences between groups in terms of change over time (baseline to post intervention) as indicated by MANOVA F (5 = 1, M= .5, JV=56) = 0.43, p = 0.729.		1
8	All	T2 = 6 months post baseline	Depression	BDI-II	2	30	14.63	N/A	Slope -2.13 (s.e.=0.77; t-ratio=-2.78; p<0.01)	13.67	30	14.91	N/A	Slope -2.53 (s.e.=0.83; t-ratio=-3.04; p<0.01)	11.17	0.022431	0.5285	-0.4836	No sig difference between groups in terms of change over time (baseline to follow-up).		1
8	All	T2 = 6 months post baseline	General MH	SF-36 MH subscale	1	30	48.43	N/A	Slope 2.40 (s.e.=.70; t-ratio=3.42; p<.001)	11.94	30	49	N/A	Slope 2.70 (s.e.=0.75; t-ratio=3.58; p<.001)	9.9	-0.0519716	-0.5581	0.4542	No sig difference between groups in terms of change over time (baseline to follow-up).		1
9	All	T4 = 24 months post baseline	PTSD	SPAN (derived from Davidson Trauma Scale)	2	229	N/A	0.138	N/A	N/A	263	N/A	0.148	N/A	N/A	0.045	0.3244	-0.2344	No sig difference between groups at post intervention based on multilevel growth models (modeled score difference = −1.0 (−6.7 to 6.2) Wald x2=0.08; p=.78).	Imputed data.	2
9	All	T4 = 24 months post baseline	Depression	PRIME-MD (PHQ-9) depression subscale	2	229	N/A	0.105	N/A	N/A	263	N/A	0.12	N/A	N/A	0.0829	0.3933	-0.2274	No sig difference between groups at post intervention based on multilevel growth models (modeled score difference = −1.0 (−5.0 to 5.0) Wald x2=0.15; p=.70).	Imputed data.	2
9	All	T4 = 24 months post baseline	General MH	SF-12 MH subscale	1	229	49.9	N/A	N/A	10	263	51	N/A	N/A	9.6	-0.112381	-0.2897	0.0649	No sig difference between groups at post intervention based on multilevel growth models (modeled score difference = −0.3 (−1.5 to 0.9); wald x2= 0.27; p=.60).		1 - NOTE used SDs from non-imputed data
10	DV + SU
11	MH + SU	T2 = 28 weeks post randomisation	Depression	BDI-II	2	45	7.5	N/A	N/A	1.9	17	9.7	N/A	N/A	5.6	0.663024	1.2331	0.093	No sig difference between groups in terms of change over time (baseline to post intervention) (x2(2)=1.15; p=5.61).		1
12	DV + SU
13	DV + SU
14	MH + SU	T1-T2/T3 = Treatment phase (first 24 weeks) means here estimated end of treatment phase	Depression	BDI	2	60	15	N/A	N/A	11.32	67	14.6	N/A	N/A	11.37	-0.0352534	0.3131	-0.3836	Sig difference between groups in terms of change over time (treatment phase - baseline to post intervention) ( T = -1.60, p = <.10). Mothers' depression decreased faster in intervention group.		1 - NOTE used SDs from baseline
15(GOAL)	MH + SU	T1 = Post intervention	Depression	CES-D	2	24	3.09	N/A	N/A	0.8	22	3.37	N/A	N/A	0.85	0.339706	0.9224	-0.243	Sig difference between groups in terms of change over time (baseline to post intervention) (F(1, 44) = 12.02, p < .05, η2 = .22).		1
15(EMOTION)	MH + SU	T1 = Post intervention	Depression	CES-D	2	22	3.37	N/A	N/A	0.85	24	3.09	N/A	N/A	0.8	-0.339706	0.243	-0.9224	Sig difference between groups in terms of change over time (baseline to post intervention) (F(1, 44) = 12.02, p < .05, η2 = .22).		1
16	DV + MH	T2 = Mid-treatment (6-8 months postpartum)	Depression	BDI	2	60	5.62	N/A	N/A	5.24	66	5.77	N/A	N/A	6.21	0.0260017	0.3756	-0.3236	No sig difference between groups at latest time point (taken here as post intervention).	THREE ARM TRIAL. Stats here are on Intervention and Control but there's also a traditional home visiting group (T2 n = 56; mean = 4.59; sd = 4.95).	1
19	All	T1 = Child 6 months of age	Depression	EPDS	2	142	N/A	Not reported	-0.52	N/A	141	N/A	Not reported	-0.24	N/A	0.132	0.3652	-0.1013	No sig difference between groups in terms of change over time (baseline to post intervention). Authors report difference between intervention and control (services as usual) change as Estimate = -0.29 SE = 0.26 z value = -1.11 p value =.27.	THREE ARM TRIAL. Stats here are on intervention and services as usual (home visiting) but there is also an additional control group. No sig differences between intervention and this control group in terms of changes over time (estimate = -0.46, se = 0.26, z value = -1.75, p=.08).	10
21	MH + SU	T1 = 6 months post baseline	Depression	BSI	2	172	Not reported	Not reported	Not reported	Not reported	167	Not reported	Not reported	Not reported	Not reported	0	0.2129	-0.2129	No sig difference between groups in terms of change over time (baseline to 18 months). Authors do not report details.		14
21	MH + SU	T1 = 6 months post baseline	Anxiety	BSI	2	172	Not reported	Not reported	Not reported	Not reported	167	Not reported	Not reported	Not reported	Not reported	0	0.2129	-0.2129	No sig difference between groups in terms of change over time (baseline to 18 months). Authors do not report details.		14
21	MH + SU	T1 = 6 months post baseline	General MH	BSI	2	172	0.492	N/A	N/A	0.6	167	0.529	N/A	N/A	0.6	0.0616667	0.2746	-0.1513	No sig difference between groups in terms of change over time (baseline to 18 months). Authors do not report details.		1
22	All	T1 = 18 months	Depression	EPDS and GHQ-12	2	470	Not reported	Not reported	Not reported	Not reported	434	Not reported	Not reported	Not reported	Not reported	-0.0601	0.0704	-0.1906	No sig difference between groups at post intervention. Intervention group did not predict depression scores.		6
23	All	T1 = At least 6 months post pre-interview	Depression	BDI-II	2	48	14.9	N/A	N/A	13.5	57	15.4	N/A	N/A	12.6	0.0384072	0.4224	-0.3456	No sig differences between groups in terms of change over time (baseline to post intervention).		1
24	MH + SU	T2 = Post intervention	Depression	BDI-II	2	114	Not reported	Not reported	Not reported	Not reported	51	Not reported	Not reported	Not reported	Not reported	-0.306	0.0259	-0.6378	No sig correlation between intervention group and depression scores at post intervention (0.14)		12
25	DV + SU
26	All	T2 = Post intervention (around 16 weeks)	General MH	BSI (Global Severity Index)	2	33	Not reported	Not reported	-0.007	0.003 (SE)	29	Not reported	Not reported	-0.004	0.003 (SE)	-0.048	0.4509	-0.547	No sig difference between groups in terms of change over time (baseline to follow-up). Authors report between group differences in slope as zbetween = -0.49.		15
27	MH + SU	T2 = Post intervention (12 weeks)	Depression	BDI	2	23	13.57	N/A	N/A	7.3	24	16.01	N/A	N/A	7.28	0.334715	0.9106	-0.2412	Sig difference between groups at post intervention. Intervention group reported fewer symptoms of depression than control (d>.20).		1
27	MH + SU	T2 = Post intervention (12 weeks)	General MH	BSI	2	23	58.86	N/A	N/A	6.72	24	58.29	N/A	N/A	6.71	-0.084886	0.4873	-0.6571	Sig difference between groups at post intervention. Intervention group reported fewer symptoms of psychiatric distress than control (d>.20).		1
28	MH + SU	T1 = Post intervention (3 months)	Depression	BDI	2	40	Not reported	Not reported	Not reported	Not reported	47	Not reported	Not reported	Not reported	Not reported	0	0	0	All authors report is that both groups have low levels of depression but do not provide any data for this or give any indication of whether there is a sig difference between groups.
28	MH + SU	T1 = Post intervention (3 months)	General MH	BSI	2	40	58.34	N/A	N/A	1.2	47	56.62	N/A	N/A	1.09	-1.50641	-1.0291	-1.9838	Sig difference between groups in terms of change over time (2 months to follow-up).Control group reduced more over this time period. Effect size difference from 2-6 months Intervention = -0.39 Control = -0.64, F group x time = 4.91 (p<.05).		1
29	DV + MH	T1 = Post intervention (4 months)	Depression	CES-D	2	45	2.04	N/A	N/A	0.62	33	2.3	N/A	N/A	0.62	0.419355	0.8733	-0.0346	Sig difference between groups in terms of change over time (baseline to follow-up). Intervention declined over time whereas control increased slightly (linear = 2.13, p <.05, quadratic = 1.24, p >.10, n2 = .08).		1 - using baseline SD
30	DV + MH	T1 = Post intervention (12 months)	Depression	EPDS	2	85	8.9	N/A	N/A	5	43	9.9	N/A	N/A	6.3	0.182889	0.5504	-0.1846	No sig difference between groups in terms of change over time (baseline to post intervention) (AdjDiff = -1.92 (95% CI = -4.25,0.41), p = 0.11, ICC = 0.14).		1
30	DV + MH	T1 = Post intervention (12 months)	General MH	SF-36 MH subscale	1	85	38.4	N/A	N/A	10.4	43	37.6	N/A	N/A	10.8	0.0759372	-0.291	0.4428	No sig difference between groups in terms of change over time (baseline to post intervention) (AdjDiff = 3.42 (95% CI = -0.52,7.37), p = 0.09, ICC = 0).		1
31	DV + MH	T1 = Post intervention (6 weeks post intervention)	Depression	EPDS (≥10)	2	51	N/A	n = 9; 17.65%	N/A	N/A	55	N/A	n = 25; 45.45%	N/A	N/A	0.7486	1.2417	0.2555	Sig difference between groups at post intervention. Sig fewer women in the intervention group that had postnatal depression relative risk = 0.36 (0.15-0.88).		2
31	DV + MH	T1 = Post intervention (6 weeks post intervention)	General MH	SF-36 MH subscale	1	51	60	N/A	N/A	2.4	55	64	N/A	N/A	10	-0.540875	-0.9288	-0.153	No sig difference between groups at post intervention.		1
32	All	T1 = 14 weeks post randomisation	Depression	EPDS	2	24	9.5	N/A	N/A	6.35	26	12.27	N/A	N/A	4.79	0.495344	1.0586	-0.0679	No sig difference between groups at post intervention. Effect size = −0.64 (95%CI: −1.30, 0.06, p = 0.07).		1
32	All	T1 = 14 weeks post randomisation	Depression	PHQ-9 (≥10)	2	23	N/A	0.3043	N/A	N/A	26	N/A	0.4231	N/A	N/A	0.285	0.936	-0.366	No sig difference between groups at post intervention.	Lower odds of meeting criteria for depression in intervention group (AOR: 0.49, 95%: 0.09, 2.21; p = 0.46).	2
32	All	T1 = 14 weeks post randomisation	Anxiety	GAD-7 (≥8)	2	24	N/A	0.25	N/A	N/A	26	N/A	0.4231	N/A	N/A	0.4348	1.1007	-0.2312	No sig difference between groups at post intervention.	Lower odds of meeting criteria for anxiety in intervention group (AOR 0.48, 95% CI: 0.08, 2.44; p = 0.50).	2
33	MH + SU	T3 = 9 months post baseline	General MH	BSI	2	42	Not reported	Not reported	Not reported	50.4	42	Not reported	Not reported	Not reported	41.7	-0.00172954	0	0	No sig differences between groups in terms of change over time (baseline to follow-up) (z = .08, p = .78).		Authors do not report details. Provide z score and p value but this includes all time points (not just post intervention).
34	MH + SU	T2 = 6 months postpartum	Depression	CES-D	2	Not reported	Not reported	Not reported	Not reported	Not reported	Not reported	Not reported	Not reported	Not reported	Not reported	0.3794	0.8012	-0.0423	Sig difference between groups in terms of change over time (T1 to post intervention i.e. T2). (β = -4.14, p < .05).	Data is presented for whole sample but not for the 'older' participants i.e. those aged 18+ which is the group we are interested in. Therefore do not have means etc.	9
35	DV + MH	T2 = 2 weeks after delivery	Depression	Longitudinal Interval Follow-up Examination (LIFE)	2	25	2.05	N/A	N/A	1.12	21	2.08	N/A	N/A	1.08	0.0272233	0.6074	-0.553	No sig difference between groups at postpartum (combines timepoints) (F(1, 44)=0.01, p=0.94).		1 - combines two time points rather than just specifically post intervention
35	DV + MH	T2 = 2 weeks after delivery	PTSD	Longitudinal Interval Follow-up Examination (LIFE)	2	25	1.3	N/A	N/A	0.52	21	1.52	N/A	N/A	0.71	0.358482	0.9432	-0.2263	No sig difference between groups at postpartum (combines timepoints) (F(1, 44)=1.51, p=0.23).		1 - combines two time points rather than just specifically post intervention
35	DV + MH	T2 = 2 weeks after delivery	Depression	EPDS	2	28	6.68	N/A	N/A	5.54	26	7.14	N/A	N/A	5.18	0.0856621	0.6197	-0.4484	No sig difference between groups at post intervention (F(1, 34)=0.00, p=0.95).		1
35	DV + MH	T2 = 2 weeks after delivery	PTSD	Davidson Trauma Scale	2	28	6.04	N/A	N/A	7.75	26	10.09	N/A	N/A	16.09	0.324622	0.8619	-0.2127	No sig difference between groups at post intervention (F(1, 31)=1.43, p=0.24).		1
36	DV + MH	Post intervention = 6 weeks post intervention	General MH	SF-36 subscale	1	41	74.63			14.49	45	69.5			18.38	0.308267	-0.1255	0.7455	Sig difference between groups (p=0.004).		1
37a	DV + MH	Post intervention = 6 months follow-up	General MH	Shona Symptom Questionnaire (SSQ)	2	59		5.1			51		11.8			0.5029	1.2959	-0.2902			2
37b	DV + MH	Post intervention = 6 months follow-up	General MH	Shona Symptom Questionnaire (SSQ)	2	66		12.1			51		11.8			-0.0157	0.6215	-0.653			2

## Sheet: Post-intervention - SU
Study number	Targets	Specific timepoint	Category	Measure	Measure direction	Intervention					Control					Calculated effect size	95%CI (calculated on calculator)		Authors reported results	Notes	Caculating effect size
						n	Mean	Percentage	Slope	sd	n	Mean	Percentage	Slope	sd	Effect size converted	Lower converted	Upper converted
1	MH + SU	T? = 9 months postnatal (mid-treatment) rather than at T1.	Alcohol	Self-completed lifestyle questionnaire (mean weekly consumption units)	2	172	5.9	N/A	N/A	12.7	171	4.8	N/A	N/A	5.88	-0.11105	0.1008	-0.3229	No sig difference between groups in terms of change over time (baseline to mid intervention) in alcohol use.	Imputed data.	1
1	MH + SU	T? = 9 months postnatal (mid-treatment) rather than at T1.	Drug	Self-completed lifestyle questionnaire (baseline = ever reported drug use, T1 = recreational drug use in previous year only including mothers who reported 'ever' using recreational drugs at baseline and then imputing data)	2	172	N/A	14% (n=24; CI = 9.5-20.0)	N/A	N/A	171	N/A	13.5% (n=23; CI=9.1-19.4)	N/A	N/A	-0.0232	0.3157	-0.3622	No sig difference between groups in terms of change over time (baseline to mid intervention) in recreational drug use.		2
2	All	T1 = Child 2 years of age	Drug	Self-reported drug use (post intervention = past year)	2	126	N/A	0.21	N/A	N/A	123	N/A	0.18	N/A	N/A	-0.1055	0.2411	-0.4522	No sig difference between groups at post intervention (AOR=.52; CI=.26-1.04; p=0.06).		2
2	All	T1 = Child 2 years of age	Alcohol	Self-reported alcohol use and CAGE (post intervention = past year)	2	126	N/A	0.13	N/A	N/A	123	N/A	0.22	N/A	N/A	0.3503	0.7207	-0.0202	No sig difference between groups at post intervention (AOR=1.23; CI=.59-2.57; p=0.58).		2
2	All	T1 = Child 2 years of age	Drug and Alcohol	Self-reported drug and alcohol use and CAGE (those reporting yes to both of above)	2	126	N/A	0.28	N/A	N/A	123	N/A	0.33	N/A	N/A	0.1303	0.4284	-0.1679	No sig difference between groups at post intervention (AOR=.80; CI=.55-1.16; p=0.23).		2
3	All	T3 = Child 3 years of age	Drug	Self-reported illicit drug use (past year)	2	323	N/A	0.11	N/A	N/A	225	N/A	0.09	N/A	N/A	-0.1229	0.1938	-0.4396	No sig difference between groups in terms of change over time (1-3 years) (AOR = 1.06; CI = .69, 1.61; p = .80.).		2
3	All	T3 = Child 3 years of age	Alcohol	Self-reported alcohol use and CAGE (past year)	2	323	N/A	0.07	N/A	N/A	225	N/A	0.1	N/A	N/A	0.2147	0.5512	-0.1217	No sig difference between groups in terms of change over time (1-3 years) (AOR = .76; CI = .48, 1.21; p = .25).		2
4	DV + MH
5	All	T4 = Post intervention	Alcohol	Self-report items from Composite International Diagnositic Interview	2	207	N/A	0.141	N/A	N/A	184	N/A	0.097	N/A	N/A	-0.2338	0.112	-0.5788	No sig difference between groups at post intervention (p=.17).		2
5	All	T4 = Post intervention	Drug	Self-report items from Composite International Diagnositic Interview	2	207	N/A	0.049	N/A	N/A	184	N/A	0.058	N/A	N/A	0.0982	0.5852	-0.3888	No sig difference between groups at post intervention (p=.69).		2
6	MH + SU	T1 = 6 months post baseline	Alcohol	Timeline followback (mean number of drinks in previous 28 days)	2	122	19.8	N/A	N/A	19.2	113	27.1	N/A	N/A	22.1	0.353598	0.6115	0.0957	Sig difference between groups at post intervention (p=0.013). Also sig difference between groups in terms of change over time. Group predicted amount of alcohol reduction (B=6.90; s.e.=2.98; p=<0.05) favoured intervention.		1
6	MH + SU	T1 = 6 months post baseline	Alcohol	Timeline followback (mean number of drinking days in previous 28 days)	2	122	6.9	N/A	N/A	6.3	113	9.2	N/A	N/A	22.1	0.143923	0.4001	-0.1123	Sig difference between groups at post intervention (p=0.024). Also sig difference between groups in terms of change over time. Group predicted amount of alcohol reduction (B=1.94; s.e.=0.70; p=<0.001) favoured intervention.		1
6	MH + SU	T1 = 6 months post baseline	Alcohol	Timeline followback (mean number of heavy drinking days (4 or more drinks) in previous 28 days)	2	122	1.7	N/A	N/A	2.2	113	2.6	N/A	N/A	3.1	0.336985	0.5947	0.0793	Sig difference between groups at post intervention (p=0.019). Also sig difference between groups in terms of change over time. Group predicted amount of alcohol reduction (B=1.08; s.e.=0.47; p=<0.05) favoured intervention.		1
7	MH + SU	T2 = Post intervention (15 weeks for control, 20 weeks for intervention)	Alcohol	Alcohol Dependency Data (ADD) (Father)	2	40	23.03	N/A	N/A	23.9	20	22.5	N/A	N/A	21.57	-0.0228818	0.5139	-0.5597	No sig difference between groups in terms of change over time (F (S = I, M= 1, N=55.5) = 0.038, p = 0.99).	Two intervention groups (ExST individual and ExST couple). Scores here are from these combined vs control.	1
8	All	T2 = 6 months post baseline	Alcohol	The Form90 interview (quantity in past 90 days)	2	30	7.18	N/A	N/A	13.6	30	20.37	N/A	N/A	30.51	0.558422	1.0743	0.0426	Sig difference between groups in terms of change over time (baseline - follow-up); intervention group showed quicker decline in alcohol use [b = −12.08, SE = 5.02, t(58) = −2.4, p b .05]. Also, sig difference between groups in terms of rates of change over time "the treatment as usual group reported a different pattern of alcohol use (with an initial increase followed by a decrease) whereas those…		1
8	All	T2 = 6 months post baseline	Drug	The Form90 interview (quantity in past 90 days)	2	30	30.5	N/A	N/A	40.1	30	28.35	N/A	N/A	37.18	-0.0556021	0.4506	-0.5618	No sig differences between groups in terms of change over time/rate of change over time (baseline - follow-up).		1
9	All	T4 = 24 months post baseline	Alcohol	TWEAK	2	229	N/A	0.145	N/A	N/A	263	N/A	0.118	N/A	N/A	-0.1307	0.1587	-0.4202	No sig difference between groups at post intervention based on multilevel growth models (modeled score difference = 2.7 (−2.3 to 9.7); Wald x2= 0.92; p= .34).	Imputed data.	2
9	All	T4 = 24 months post baseline	Drug	DAST	2	229	N/A	0.087	N/A	N/A	263	N/A	0.055	N/A	N/A	-0.2718	0.115	-0.6586	No sig difference between groups at post intervention based on multilevel growth models (modeled score difference = 3.2 (−1.4 to 12.1) ; Wald x2= 1.46; p= .23).	Imputed data.	2
10	DV + SU	T3 = 24 months post baseline	Alcohol use (consumed 5 or more drinks in a row in a couple of hours)	Youth Risk Behaviour Surveillance System	2	Not reported	Not reported	Not reported	Not reported	Not reported	Not reported	Not reported	Not reported	Not reported	Not reported				No sig difference between groups at post intervention OR = 0.69, p = .178.		Not reported seperately
10	DV + SU	T3 = 24 months post baseline	Drug use	Youth Risk Behaviour Surveillance System	2	Not reported	Not reported	Not reported	Not reported	Not reported	Not reported	Not reported	Not reported	Not reported	Not reported				No sig difference between groups at post intervention OR = 0.90, p = .659.		Not reported seperately
10	DV + SU	T3 = 24 months post baseline	Marjuana use	Youth Risk Behaviour Surveillance System	2	Does not report. Overall 400	N/A	0.11	N/A	N/A	Does not report. Overall 400	N/A	0.2	N/A	N/A	0.1708	0.3225	0.0199	Sig difference between groups at post intervention the preceding month; intervention less likely to have used marijuana (11% vs 20%; OR= 0.49; 95% CI = 0.26, 0.92; P < .05).		5
11	MH + SU	T2 = 28 weeks post randomisation	Heroin	ASI heroin use item (past 30 days, verified with urine screening)	2	45	0.53	N/A	N/A	0.46	17	0.61	N/A	N/A	1.16	0.111586	0.6699	-0.0811	No sig difference between groups in terms of change over time (baseline to post intervention) (χ2(1) = 1.30; p=.254)		1
11	MH + SU	T2 = 28 weeks post randomisation	Heroin	Urine screening positive	2	45	0.33	N/A	N/A	0.5	17	0.51	N/A	N/A	1.38	0.216511	0.7758	-0.3428	No sig difference between groups in terms of change over time (baseline to post intervention) (χ2(1) = .90 p=.344)		1
11	MH + SU	T2 = 28 weeks post randomisation	Heroin	ASI heroin use item days of heroin use (past 30 days)	2	45	9.8	N/A	N/A	1.9	17	3.4	N/A	N/A	6.2	-1.78205	-1.142	-2.4221	Sig difference between groups in terms of change over time (baseline to post intervention) (χ2(2) = 12.06 p=.002). Both intervention and control decreased for T1 (but intervention was quicker to decrease) and then control remained steady but intervention increased for T2. Rate of change more compelling for the HOPE [b = 138.9, t(69.6) = 10.1, p<.0001] than the UC [b=49.4, t(67.2)=2.17, p<.04].		1
11	MH + SU	T2 = 28 weeks post randomisation	Cocaine	ASI cocaine use item (past 30 days, verified with urine screening)	2	45	0.44	N/A	N/A	0.44	17	0.87	N/A	N/A	1.91	0.407258	0.9698	-0.1553	No sig difference between groups in terms of change over time (baseline to post intervention) (χ2(1) = .11 p=.944)		1
11	MH + SU	T2 = 28 weeks post randomisation	Cocaine	Urine screening positive	2	45	0.29	N/A	N/A	0.48	17	0.7	N/A	N/A	1.4	0.493001	1.0577	-0.0717	No sig difference between groups in terms of change over time (baseline to post intervention) (χ2(2) = .88 p=.643)		1
11	MH + SU	T2 = 28 weeks post randomisation	Cocaine	ASI cocaine use item days of heroin use (past 30 days)	2	45	4.6	N/A	N/A	1.8	17	5.8	N/A	N/A	5.2	0.387568	0.9497	-0.1746	No sig difference between groups in terms of change over time (baseline to post intervention) (χ2(2) = 1.44 p=.486)		1
11	MH + SU	T2 = 28 weeks post randomisation	Alcohol	ASI alcohol items any use (frequency, past 30 days)	2	45	6.5	N/A	N/A	1.7	17	1.3	N/A	N/A	4.7	-1.83733	-1.1924	-2.4822	No sig difference between groups in terms of change over time (baseline to post intervention) (χ2(2) = .27 p = .873)		1
11	MH + SU	T2 = 28 weeks post randomisation	Alcohol	ASI alcohol items intoxication (frequency, past 30 days)	2	45	4.3	N/A	N/A	1.7	17	0.6	N/A	N/A	4.9	-1.26745	-0.6665	-1.8684	No sig difference between groups in terms of change over time (baseline to post intervention) (χ2(2) = .06 p=.971)		1
11	MH + SU	T2 = 28 weeks post randomisation	Alcohol	ASI composite score	2	45	0.09	N/A	N/A	0.03	17	0.02	N/A	N/A	0.08	-1.4389	-0.8261	-2.0517	No sig difference between groups in terms of change over time (baseline to post intervention) (χ2(2) = .96 p= .619)		1
11	MH + SU	T2 = 28 weeks post randomisation	Drug	ASI composite score	2	45	0.2	N/A	N/A	0.03	17	0.12	N/A	N/A	0.08	-1.64445	-1.0159	-2.273	No sig difference between groups in terms of change over time (baseline to post intervention) (χ2(2) = 2.30 p=.317)		1
11	MH + SU	T2 = 28 weeks post randomisation	Drug	Risk assessment battery (injecting drugs in past 30 days)	2	45	0.52	N/A	N/A	0.44	17	0.5	N/A	N/A	1.41	-0.0243951	0.5336	-0.5824	No sig difference between groups in terms of change over time (baseline to post intervention) (χ2(2) = .15 p=.927)		1
12	DV + SU	T1 = Post intervention	Alcohol	Timeline Followback Interview - Alcohol (% days abstinent)	1	10	90.1	N/A	N/A	18.6	10	92.3	N/A	N/A	15.2	-0.129524	-1.007	0.7479	No sig difference between groups at post intervention. Effect sizes between groups were small (intervention vs BCT z=.39, ns; r=.03; intervention vs control z=-0.28, ns; r=.03).	THREE ARM TRIAL. All groups demonstrated increase in percentage of days abstinent. Compared intervention with active control (BCT) here. Other control group IBT=88.3 (16.7).	1
13	DV + SU	T2 = 12 months	Alcohol	Own questions	2	85	N/A	0.12	N/A	N/A	86	N/A	0.205	N/A		0.3513	0.8592	-0.1567	Sig difference between groups at post intervention (p=.04).		2
14	MH + SU	T1-T2/T3 = Treatment phase (first 24 weeks) estimated end of treatment phase	Opiate	Urine toxicology screens	2	60	0.15	N/A	N/A	0.33	67	0.09	N/A	N/A	0.28	-0.196964	0.1522	-0.5462	No sig difference between groups in terms of change over time (treatment phase - baseline to post intervention) (T = 0.10, p = .92).		1 - NOTE used baseline SDs
14	MH + SU	T1-T2/T3 = Treatment phase (first 24 weeks) estimated end of treatment phase	Cocaine	Urine toxicology screens	2	60	0.21	N/A	N/A	0.36	67	0.41	N/A	N/A	0.38	0.539528	0.8942	0.1849	Sig difference between groups in terms of change over time (treatment phase - baseline to post intervention) (T = -1.90, p = .06). Favouring intervention.		1 - NOTE used baseline SDs
15a	MH + SU	T1 = Post intervention	Alcohol	Own question	2	24	0.55	N/A	N/A	0.74	22	0.92	N/A	N/A	0.77	0.490412	1.0775	-0.0967	Sig difference between groups in terms of change over time (baseline to post intervention) (F(1, 46) = 5.00, p < .05, η2 = .10).		1
15b	MH + SU	T1 = Post intervention	Alcohol	Own question	2	22	0.92	N/A	N/A	0.77	24	0.55	N/A	N/A	0.74	-0.490412	0.0967	-1.0775	Sig difference between groups in terms of change over time (baseline to post intervention) (F(1, 46) = 5.00, p < .05, η2 = .10).		1
16	DV + MH
19	All	T1 = Child 6 months of age	Alcohol	ASSIST	2	142	Not reported	N/A	-1.72	Not reported	141	Not reported	N/A	-1.32	Not reported	0.0657	-0.2175	0.0399	No sig differences between groups in terms of change over time (baseline to post intervention). Authors report difference between intervention and control in terms of change as estimate = 0.76; se = 0.51 z value =1.49; p value = .14	THREE ARM TRIAL. Stats here are on intervention and services as usual (home visiting) but there is also an additional control group. No sig differences between intervention and this control group in terms of changes over time. All groups reduced over time.	8
19	All	T1 = Child 6 months of age	Drug	ASSIST	2	142	Not reported	N/A	-1.14	Not reported	141	Not reported	N/A	0.48	Not reported	0.1199	-0.4128	0.0572	No sig differences between groups in terms of change over time (baseline to post intervention). Authors report difference between intervention and control in terms of change as estimate = 1.65; se = 0.85 z value =1.93; p value = .05	THREE ARM TRIAL. Stats here are on intervention and services as usual (home visiting) but there is also an additional control group. No sig differences between intervention and this control group in terms of changes over time. Intervention group reduced over time but control groups didn't.	8
21	MH + SU	T1 = 6 months post baseline	Alcohol	Self-report	?	172	Not reported	Not reported	Not reported	Not reported	167	Not reported	Not reported	Not reported	Not reported				Sig difference between groups in terms of change over time (baseline to 18 months). "Alcohol-using MLH drank more frequently in the intervention compared to the control condition over time (t = 4.96, df = 338, P<0.01)"	Sub group analysis reported no other data provided.	Authors don't provide data
21	MH + SU	T1 = 6 months post baseline	Marjuana	Self-report	?	172	Not reported	Not reported	Not reported	Not reported	167	Not reported	Not reported	Not reported	Not reported	0	-0.2129	0.2129	No sig difference between groups in terms of change over time (baseline to 18 months). Authors do not report details.		14
21	MH + SU	T1 = 6 months post baseline	Hard drugs	Self-report	?	172	Not reported	Not reported	Not reported	Not reported	167	Not reported	Not reported	Not reported	Not reported	0	-0.2129	0.2129	No sig difference between groups in terms of change over time (baseline to 18 months). Authors do not report details.		14
22	All	T1 = 18 months	Alcohol	Own items to create latent variable. Frequency of drinking alcohol, amount of alcohol on drinking days, frequency of three or more drinks per day. AUDIT-C latent variable	2	470	Not reported	Not reported	Not reported	Not reported	434	Not reported	Not reported	Not reported	Not reported	0.0601	0.1906	-0.0704	No sig difference between groups at post intervention. Intervention group did not predict alcohol use.		6
23	All	T1 = At least 6 months post pre-interview	Alcohol	Diagnostic Inventory Schedule (DIS) alcohol module - modified version		48	Not reported	Not reported	Not reported	Not reported	57	Not reported	Not reported	Not reported	Not reported	0	0	0	Was not powered to detect a difference so do not report results. Provide a web link to these but this does not work.		Authors don't provide data
23	All	T1 = At least 6 months post pre-interview	Drugs	Diagnostic Inventory Schedule (DIS) drug module - modified version		48	Not reported	Not reported	Not reported	Not reported	57	Not reported	Not reported	Not reported	Not reported	0	0	0	Was not powered to detect a difference so do not report results. Provide a web link to these but this does not work.		Authors don't provide data
24	MH + SU	T2 = Post intervention	Alcohol	Form-90	2	114	Not reported	Not reported	Not reported	Not reported	51	Not reported	Not reported	Not reported	Not reported	0.306	0.6378	-0.0259	No sig correlation between intervention group and alcohol use at post intervention (r = -.14)		12
24	MH + SU	T2 = Post intervention	Marijuana	Form-90	2	114	Not reported	Not reported	Not reported	Not reported	51	Not reported	Not reported	Not reported	Not reported	0.2395	0.5707	-0.0917	No sig correlation between intervention group and alcohol use at post intervention (r = -.11)		12
24	MH + SU	T2 = Post intervention	Hard drugs	Form-90	2	114	Not reported	Not reported	Not reported	Not reported	51	Not reported	Not reported	Not reported	Not reported	-0.1083	0.2221	-0.4387	No sig correlation between intervention group and alcohol use at post intervention (r = .05)		12
25	DV + SU	T1 = Post intervention	Substance use	Timeline Followback Substance Use	2	9	Not reported	Not reported	Not reported	Not reported	9	Not reported	Not reported	Not reported	Not reported				No sig differences between groups in terms of change over time (baseline to post intervention). Authors report Group x Time interaction as F(1,18) = .32, p = .58.		Can calculate using F but unable to figure out direction
26	All	T2 = Post intervention (around 16 weeks)	Substance use	Timeline Followback Substance Use	2	33	Not reported	N/A	0.01	0.01 (SE)	29	Not reported	N/A	0.03	0.03 (SE)	0.32	-0.1836	0.8236	Sig difference between groups in terms of change over time (baseline to follow-up). Intervention group less likely to return to substance misuse as compared to control (zbetween = -7.43, p <0.01) but this is likely to be due to difference between groups at baseline/intercept.		15
27	MH + SU	T2 = Post intervention (12 weeks)	Drug (Opiate, Cocaine, Canabis, Metabolites)	Urine Toxicology (proportion positive for drug use)	2	23	0.2	N/A	N/A	0.36	24	0.22	N/A	N/A	0.36	0.0555556	0.6276	-0.5165	No sig difference between groups at post intervention.		1
28	MH + SU	T1 = Post intervention	Heroin	Timeline Followback Substance Use	2	40	0.07	N/A	N/A	0.03	47	0.05	N/A	N/A	0.03	-0.666667	-0.2336	-1.0998	Sig difference between groups in terms of change over time (2 month to follow-up). Intervention mothers decreased in proportion of relapses whereas control mothers showed small increase. Effect size difference from 2 - 6 months I = -0.19 C = 0.21, F group x time = 2.20 (p<.05).		1
28	MH + SU	T1 = Post intervention	Opiod	Timeline Followback Substance Use	2	40	0	N/A	N/A	0	47	0	N/A	N/A	0	0	0	0	No sig differences between groups in terms of change over time (2 month to follow-up). F=1.30.		1
28	MH + SU	T1 = Post intervention	Cocaine	Timeline Followback Substance Use	2	40	0.1	N/A	N/A	0.03	47	0.09	N/A	N/A	0.03	-0.333333	0.0912	-0.7579	No sig differences between groups in terms of change over time (2 month to follow-up). Intervention change = -0.03, control = 0.07, F = 0.90.		1
29	DV + MH
30	DV + MH
31	DV + MH
32	All	T1 = 14 weeks post randomisation	Alcohol	AUDIT-C ("yes" audit baseline score ≥8; at follow-up, “yes” was an AUDIT-C score ≥1)	2	23	N/A	0.3913	N/A	N/A	26	N/A	0.3462	N/A	N/A	-0.1069	0.5346	-0.7485	No sig difference between groups at post intervention.		2 - calculated n
33	MH + SU	T3 = 9 months post baseline	Cocaine	Addiction Severity Index	2	42	Not reported	Not reported	Not reported	Not reported	42	Not reported	Not reported	Not reported	Not reported	0	0	0	Sig difference between groups in terms of change over time (baseline to follow-up). Sig main effect of treatment group in random regression analysis (z =5.8, p , .02).		Authors do not report details. Report z score and p value but this includes all timepoints (not just post intervention).
33	MH + SU	T3 = 9 months post baseline	Cocaine	Urinalysis	1	Not reported	Not reported	Not reported	Not reported	Not reported	Not reported	Not reported	Not reported	Not reported	Not reported	0	0	0	No sig difference between groups. Not sure whether this is in terms of change over time (baseline to follow-up) or just follow-up data collection point.		Authors do not report details. Report z score and p value but this includes all timepoints (not just post intervention).
34	MH + SU	T2 = 6 months postpartum	Alcohol	Item developed by Substance Abuse and Mental Health Services Administration	2	Not reported	Not reported	Not reported	Not reported	Not reported	Not reported	Not reported	Not reported	Not reported	Not reported	0	0	0	No sig difference between groups in terms of change over time (T1 to post intervention i.e. T2).	Data is presented for whole sample but not for the 'older' participants i.e. those aged 18+ which is the group we are interested in. Therefore do not have means etc.	Authors do not provide all data here for older age group. Do not have SD of outcome otherwise might have been able to calculate.
34	MH + SU	T2 = 6 months postpartum	Illegal Substances	Item developed by Substance Abuse and Mental Health Services Administration	2	Not reported	Not reported	Not reported	Not reported	Not reported	Not reported	Not reported	Not reported	Not reported	Not reported	0	0	0	No sig difference between groups in terms of change over time (T1 to post intervention i.e. T2).	Data is presented for whole sample but not for the 'older' participants i.e. those aged 18+ which is the group we are interested in. Therefore do not have means etc.	Authors do not provide all data here for older age group. Do not have SD of outcome otherwise might have been able to calculate.
35	DV + MH

## Sheet: Follow-up - DVA
Study number	Target	Specific timepoint	Category	Measure	Measure direction	Intervention					Control						95%CI		Reported results	Notes	Calculating effect size notes
						n	Mean	Percentage	Slope	sd	n	Mean	Percentage	Slope	sd	Effect size converted	Lower converted	Upper converted
3	All	6 years post intervention	Victimisation	Verbal aggression/abuse, physical assault and injury. CTS2	2	291	3	N/A	N/A	N/A	186	3	N/A	N/A	N/A	0	0.184	-0.184	No sig difference between groups in terms of incidence rates of IPV events per year per person between 7-9 years (measured yearly) (Intervention IRR: 3.35; Control IRR: 4.01, Adjusted IRR 0.95, Cis: 0.77, 1.17)).		1 - used baseline SDs
3	All	6 years post intervention	Perpetration	Verbal aggression/abuse, physical assault and injury. CTS2	2	291	2.2	N/A	N/A	N/A	186	1.3	N/A	N/A	N/A	-0.0412	0.1428	-0.2252	No sig difference between groups in terms of incidence rates of IPV events per year per person between 7-9 years (measured yearly) (Intervention IRR: 2.45; Control IRR: 2.51, Adjusted IRR 0.98, Cis: 0.79, 1.22)).		1 - used baseline SDs
5	All	2-6 years post intervention (5-9 years follow-up)	Victimisation	Psychological and physical. CTS2 (abused by partner in last 12 months).	2	171	10.02	N/A	N/A	1.15	199	9.98	N/A	N/A	0.84	-0.0401897	0.1642	-0.2446	No sig differences between groups over the follow-up period (p>.60).		1 - based on pooled means over whole follow-up period
5	All	2-6 years post intervention (5-9 years follow-up)	Perpetration	Psychological and physical. CTS2 (abused by partner in last 12 months).	2	171	10.01	N/A	N/A	1.04	199	9.99	N/A	N/A	0.96	-0.020045	0.1843	-0.2244	No sig differences between groups over the follow-up period (p>.80).		1 - based on pooled means over whole follow-up period
8	All	3 months post intervention	Victimisation	Emotional abuse. Womens Experience with Battering Scale (WEB)	2	30	16.17	N/A	Coefficient = -3.23 (SE = 1.06, t-ratio = -3.04)	13.01	30	16.5	N/A	Coefficient = -3.06 (SE = 1.12, t-ratio = -2.72)	11.64	0.0267336	0.5328	-0.4793	No sig difference between groups in terms of change over time (baseline - follow-up) (treatment difference = -0.17, se = 1.15, t-ratio = -0.15)		1
12	DV + SU	12 months post intervention	Victimisation/perpetration	Timeline Followback Interview - Spousal Violence (male to female % of days any violence)	2	10	1.37	N/A	N/A	1.72	10	1.4	N/A	N/A	2.23	0.0150648	0.8916	-0.8615	No sig differences between groups at follow-up.	THREE ARM TRIAL. Compared intervention to active control here (BCT). Other control IBT = 1.83 (2.54)	1
12	DV + SU	12 months post intervention	Victimisation/perpetration	Timeline Followback Interview - Spousal Violence (female to male % of days any violence)	2	10	1.45	N/A	N/A	2.13	10	1.48	N/A	N/A	2.08	0.0142508	0.8908	-0.8623	No sig differences between groups at follow-up.	THREE ARM TRIAL. Compared intervention to active control here (BCT). Other control IBT = 1.92 (2.19)	1
14	MH + SU	6 months post intervention
17a	All	24 months post treatment	Victimisation	Physical violence. CTS (slapped, kicked, choked, threatened with a knife or gun). In past 6 months.	2	211	N/A	0.142	N/A	N/A	220	N/A	0.136	N/A	N/A	-0.0276	0.2733	-0.3286	No sig difference between paraprofessional and control groups at follow-up.	Three ARM trail. Compared paraprofessional with control group here. Also a nurse group. Nurse baseline = 13.7% follow-up = 6.9%.	2
17a	All	24 months post treatment	Victimisation	Physical violence. CTS (slapped, kicked, choked, threatened with a knife or gun). In past 2 years.	2	211	N/A	0.219	N/A	N/A	220	N/A	0.237	N/A	N/A	0.0564	0.3048	-0.192	No sig difference between paraprofessional and control groups at follow-up.	Three ARM trail. Compared paraprofessional with control group here. Also a nurse group. Nurse baseline = 13.7% follow-up = 15.8%.	2
17b	All	24 months post treatment	Victimisation	Physical violence. CTS (slapped, kicked, choked, threatened with a knife or gun). In past 6 months.	2	204	N/A	0.069	N/A	N/A	220	N/A	0.136	N/A	N/A	0.4153	0.7817	0.0488	Sig difference between nurse and control. Odds ratio = 0.47, p value = 0.05	Three ARM trail. Compared nurse with control group here. Also a paraprofessional group.	2
17b	All	24 months post treatment	Victimisation	Physical violence. CTS (slapped, kicked, choked, threatened with a knife or gun). In past 2 years.	2	204	N/A	0.158	N/A	N/A	220	N/A	0.237	N/A	N/A	0.2779	0.5469	0.0088	No sig difference between nurse and control groups at follow-up. Odds ratio = 0.60, p value = 0.09.	Three ARM trail. Compared nurse with control group here. Also a paraprofessional group.	2
18	All	16 years post intervention	Victimisation	Physical violence. CTS	2	Not reported	N/A	0.222	N/A	N/A	Not reported	N/A	0.213	N/A	N/A	-0.01395	0.0959	-0.1228	No sig differences between groups. OR = 1.06 (0.67, 1.67).	Note that this was collected at 12 years rather than 16 years post intervention.	5
19	All	6 months post intervention	Victimisation	Physical assualt and injury. CTS2	2	Not reported	Not reported	Not reported	Not reported	Not reported	Not reported	Not reported	Not reported	Not reported	Not reported	0	-0.233	0.233	No sig difference between groups in terms of change over time (post-intervention to follow-up). Do not report values as say that after post intervention, scores plataued.	THREE ARM TRIAL. Stats here are on intervention and services as usual (home visiting) but there is also an additional control group. No sig differences between intervention and this control group in terms of changes over time. Both groups plataued.	14
19	All	6 months post intervention	Perpetration	Physical assualt and injury. CTS2	2	Not reported	Not reported	Not reported	Not reported	Not reported	Not reported	Not reported	Not reported	Not reported	Not reported	0	-0.233	0.233	No sig difference between groups in terms of change over time (post-intervention to follow-up). Do not report values as say that after post intervention, scores plataued.	THREE ARM TRIAL. Stats here are on intervention and services as usual (home visiting) but there is also an additional control group. No sig differences between intervention and this control group in terms of changes over time. Both groups plataued.	14
20	MH + SU	24 months post intervention
21	MH + SU	12 months post intervention
22	All	18 months post intervention	Victimisation	Physical violence. Questions adapted from Jewkes et al.	2	470	Not reported	Not reported	Not reported	Not reported	434	Not reported	Not reported	Not reported	Not reported	-0.04	0.0905	-0.1705	No sig difference between groups at follow-up. Intervention group did not predict IPV scores.		6
23	All	6 months post intervention	Victimisation	Psychological agression. CTS2	2	18	Not reported	Not reported	Not reported	Not reported	21	Not reported	Not reported	Not reported	Not reported	0	0	0	Was not powered to detect a difference so do not report results. Provide a web link to these but this does not work.		Authors do not provide details
23	All	6 months post intervention	Victimisation	Physical assualt. CTS2	2	18	Not reported	Not reported	Not reported	Not reported	21	Not reported	Not reported	Not reported	Not reported	0	0	0	Was not powered to detect a difference so do not report results. Provide a web link to these but this does not work.		Authors do not provide details
23	All	6 months post intervention	Victimisation	Injury. CTS2	2	18	Not reported	Not reported	Not reported	Not reported	21	Not reported	Not reported	Not reported	Not reported	0	0	0	Was not powered to detect a difference so do not report results. Provide a web link to these but this does not work.		Authors do not provide details
23	All	6 months post intervention	Victimisation	Sexual coercion. CTS2	2	18	Not reported	Not reported	Not reported	Not reported	21	Not reported	Not reported	Not reported	Not reported	0	0	0	Was not powered to detect a difference so do not report results. Provide a web link to these but this does not work.		Authors do not provide details
23	All	6 months post intervention	Victimisation	Negotiation. CTS2	1	18	51.1	N/A	N/A	44.7	21	54.3	N/A	N/A	38.1	-0.0775499	-0.7073	0.5522	No sig differences between groups in terms of change over time (post intervention to follow up). Intervention mean change = 0.3 (0.3SE) and control mean change = 0.1 (0.2SE).
24	MH + SU	6 months post intervention
26	All	3 months post intervention	Perpetration	Psychological, verbal and physical. Timeline Followback Spousal Violence	2	33	N/A	N/A	-0.002	0.006 (SE)	29	N/A	N/A	-0.01	0.007 (SE)	-0.192	-0.692	0.3034	No sig differences between groups in terms of change over time (baseline to follow-up). The between group differences in slope was reported as zbetween = 1.48.		15
26	All	3 months post intervention	Perpetration	Psychological. CTS2	2	33	N/A	N/A	-0.87	0.33 (SE)	29	N/A	N/A	-0.7	0.30 (SE)	0.17	-0.3298	0.6698	No sig differences between groups in terms of change over time (baseline to follow-up). The between groups differences slope was reported as zbetween -0.38.		15
26	All	3 months post intervention	Perpetration	Physical. CTS2	2	33	N/A	N/A	-0.95	0.56 (SE)	29	N/A	N/A	-1.57	0.57 (SE)	-0.62	-0.6706	-0.1093	No sig differences between groups in terms of change over time (baseline to follow-up). The between groups differences slope was reported as zbetween 0.78.		15
26	All	3 months post intervention	Victimisation	Psychological. CTS2	2	33	N/A	N/A	-0.8	0.32 (SE)	29	N/A	N/A	-0.64	0.27 (SE)	0.16	-0.3397	0.6597	No sig differences between groups in terms of change over time (baseline to follow-up). The between groups differences slope was reported as zbetween -0.39.		15
26	All	3 months post intervention	Victimisation	Physical. CTS2	2	33	N/A	N/A	-0.87	0.41 (SE)	29	N/A	N/A	-1.68	0.46 (SE)	-0.81	-1.3289	-0.2911	No sig differences between groups in terms of change over time (baseline to follow-up). The between groups differences slope was reported as zbetween 1.33.		15
27	MH + SU	6 weeks post intervention
28	MH + SU	3 months post intervention
29	DV + MH	4 months post intervention	Victimisation	Psychological, physical and injury. Combo of shortened version of Index of Psychological Abuse, modified version of CTS, and 12-item scale to assess injury.	2	45	0.6	N/A	N/A	0.61	33	0.58	N/A	N/A	0.61	-0.0327869	0.4164	-0.482	Sig difference between groups in terms of change over time (baseline to follow-up). Intervention reduced quicker from baseline to post intervention and then remained stable whereas control reduced at a slower rate and reached a similar level to intervention at follow-up (Linear = 1.07, p > .05, quadratic = 1.72, p < .05, n2 = 0.05).		1 - using sd at follow-up
32	All	3 months post intervention	Victimisation	Physical, emotional, harrassment. Composite Abuse Scale (CAS)	2	20	N/A	0 n=18 (90%), 1 n=1 (5%), ≥ 2 n = 1 (5%)	N/A	N/A	18	N/A	0 n=18 (100%), 1 n=0 (0%), ≥ 2 n = 0 (0%).	N/A	N/A	0	0	0	Did not conduct regressions as too few numbers.	Did not conduct regressions as too few numbers.	Unable to calculate too few numbers.
33	MH + SU	At least 3 months post intervention
34	MH + SU	6 months post intervention
35	DV + MH	10 weeks post intervention	Victimisation	Physical, psychological, and sexual attacks on a partner. CTS2	2	28	16.3	N/A	N/A	28.6	26	12.1	N/A	N/A	23.1	-0.160914	0.3737	-0.6956	No sig difference between groups at follow-up (F(1,35)=0.66, p=0.42). "The overall group effect across time periods was F(1,35)= 0.61, p=0.44, d=0.17".		1

## Sheet: Follow-up - MH
Study number	Target	Specific timepoint	Category	Measure	Measure direction	Intervention					Control						95%CI		Authors' reported results	Notes	Calculating effect size notes
						n	Mean	Percentage	Slope	sd	n	Mean	Percentage	Slope	sd	Effect size converted	Lower converted	Upper converted
3	All	4-6 years post intervention	Depression	CES-D (≥24 = depression)	2	282	N/A	0.09	N/A	N/A	185	N/A	0.11	N/A	N/A	0.1229	0.462	-0.2163	No sig differences between groups over the follow-up time period (child 7-9 years old, measured yearly) AOR 0.76 (0.52, 1.21) p = .20.		2 - % refer to whole follow-up period
3	All	4-6 years post intervention	General MH	Mental health Index 5-item short form (<67 = poor MH)	2	282	N/A	0.23	N/A	N/A	185	N/A	0.23	N/A	N/A	0	0.2429	-0.2429	No sig differences between groups over the follow-up time period (child 7-9 years old, measured yearly) AOR 0.97 (0.72, 1.39) p = .86.		2 - % refer to whole follow-up period
5	All	2-6 years post intervention	Depression	Items from Coposite Internatal Diagnostic Interview	2	171	1.55	N/A	N/A	3.12	199	1.39	N/A	N/A	2.97	-0.0526279	0.1518	-0.257	No sig differences between groups over the follow-up period (p>.20).		1 - based on pooled means over whole follow-up period
8	All	3 months post intervention	Depression	BDI-II	2	30	13.21	N/A	Slope -2.13 (s.e.=0.77; t-ratio=-2.78; p<0.01)	13.46	30	13.37	N/A	Slope -2.53 (s.e.=0.83; t-ratio=-3.04; p<0.01)	12.06	0.0125204	0.5186	-0.4935	No sig difference between groups in terms of change over time (baseline to follow-up). Treatment difference coefficient = 0.40, SE = 0.97, t-ratio = 0.41.		1
8	All	3 months post intervention	General MH	SF-36 MH subscale	1	30	49.72	N/A	Slope 2.40 (s.e.=.70; t-ratio=3.42; p<.001)	11.74	30	49.67	N/A	Slope 2.70 (s.e.=0.75; t-ratio=3.58; p<.001)	10.4	0.00450846	-0.5016	0.5016	No sig difference between groups in terms of change over time (baseline to follow-up). Treatment difference coefficient = -0.30, SE = 0.87, t-ratio = -0.35.		1
12	DV + SU	12 months post intervention
14	MH + SU	6 months post intervention	Depression	BDI	2	60	15.35	N/A	N/A	11.32	67	11.06	N/A	N/A	11.37	-0.378093	-0.0266	-0.7295	No sig difference between groups in terms of change over time (baseline to follow-up). No sig difference in terms of change over the follow-up phase (treatment x time interaction t value = 1.07; p=.28).		1 - used SDs from baseline
17a	All	24 months post intervention	General MH	Not reported	1	211	101.21	N/A	N/A	0.67 (SE)	220	99.16	N/A	N/A	0.66 (SE)	0.2105	0.0211	0.3999	Sig difference between paraprofessional and control groups. Paraprofessionals had better MH at follow-up (effect size* = -0.03; p value = 0.03). * variable standardised to mean = 100, sd = 10.	Three ARM trail. Compared paraprofessional with control group here. Also a nurse group. Nurse baseline = not reported, follow-up LS mean = 99.82 (0.68SE).	11
17b	All	24 months post intervention	General MH	Not reported	1	204	99.82	N/A	N/A	0.68 (SE)	220	99.16	N/A	N/A	0.66 (SE)	0.0678	-0.1227	0.2584	No sig difference between nurse and control groups at follow-up. Effect size -0.04, p value = 0.49	Three ARM trail. Compared nurse with control group here. Also a paraprofessional group.	11
18	All	16 years post intervention	Depression	BDI (percentage clinical or borderline)	2	192	N/A	0.085	N/A	2.02% (SE)	425	N/A	0.077	N/A	1.33% (SE)	-0.0593	0.2825	-0.4011	No sig difference between groups. aOR = 1.12 (0.61, 2.04; p vaule = .72).		2
18	All	16 years post intervention	Anxiety	BAI (percentage clinical or borderline)	2	192	N/A	0.089	N/A	2.04% (SE)	425	N/A	0.095	N/A	1.46% (SE)	0.0396	0.3667	-0.2874	No sig difference between groups. aOR = 0.94 (0.53, 1.67; p value = .82).		2
19	All	6 months post intervention	Depression	EPDS	2	142	N/A	N/A	0.22	.16(SE)	141	N/A	N/A	0.05	.18(SE)	-0.0797	0.1535	-0.3128	No sig difference in terms of change over time (post intervention to follow up) in intervention vs SAU group (Estimate = .16, SE = .24, z value = 0.67, p = .50). Total change in depression (baseline to follow-up) suggested no sig difference between groups.	THREE ARM TRIAL. Stats here are on intervention and services as usual (home visiting) but there is also an additional control group. Sig difference between groups in terms of change over time (post intervention to follow-up) when comparing these two groups (estimate = .64, SE = .24, z value = 2.64, p = .01).	10
20	MH + SU	24 months post intervention	General MH	BSI overall	2	153	0.5809	N/A	N/A	0.7	154	0.7036	N/A	N/A	0.77	0.1667	0.3908	-0.0574	No sig difference between groups in terms of change over time (post intervention to follow-up).		1 - estimated means used
21	MH + SU	12 months post intervention	Depression	BSI	2	172	Not reported	Not reported	Not reported	Not reported	167	Not reported	Not reported	Not reported	Not reported	0	0.2129	-0.2129	No sig difference between groups in terms of change over time (baseline to 18 months). Authors do not report details.		14
21	MH + SU	12 months post intervention	Anxiety	BSI	2	172	Not reported	Not reported	Not reported	Not reported	167	Not reported	Not reported	Not reported	Not reported	0	0.2129	-0.2129	No sig difference between groups in terms of change over time (baseline to 18 months). Authors do not report details.		14
21	MH + SU	12 months post intervention	General MH	BSI	2	172	0.3797	Not reported	Not reported	0.6	167	0.3797	Not reported	Not reported	0.6	0	0.2129	-0.2129	No sig difference between groups in terms of change over time (baseline to 18 months). Authors do not report details.	Report means in a graph so have used webplot digitiser to extract these means and then used baseline SDs to calculate cohen's d.	1 - baseline SDs
22	All	18 months post intervention	General MH	EPDS and GHQ-12	1	470	Not reported	Not reported	Not reported	Not reported	434	Not reported	Not reported	Not reported	Not reported	0.1405	0.0098	0.2711	Sig difference between groups at follow-up. Being in the intervention group predicted more positive emotional health at follow-up (regression coefficient = .09, p<0.01).		6
23	All	6 months post intervention	Depression	BDI-II	2	48	15.5	N/A	N/A	13.7	57	11.2	N/A	N/A	13.3	-0.318897	0.0675	-0.7053	No sig difference between groups in terms of change over time (post intervention to follow-up).		1
24	MH + SU	6 months post intervention	Depression	BDI-II	2	110	Not reported	Not reported	Not reported	Not reported	51	Not reported	Not reported	Not reported		-0.0645	0.2676	-0.3966	No sig correlation between being in intervention group and depression (.03)		12
26	All	3 months post intervention	General MH	BSI (Global Severity Index)	2	33	N/A	N/A	-0.007	0.003 (SE)	29	N/A	N/A	-0.004	0.003 (SE)	-0.072	0.427	-0.571	No sig difference between groups in terms of change over time (baseline to follow-up). Authors report between group differences in slope as zbetween = -0.49.		15
27	MH + SU	6 weeks post intervention	Depression	BDI	2	23	14.37	N/A	N/A	6.66	24	12.14	N/A	N/A	6.65	-0.335092	0.2408	-0.911	Differeces between groups (interpreted as d>.20). Control group showed lower levels of depression at follow-up than the intervention group (d>.20).		1
27	MH + SU	6 weeks post intervention	General MH	BSI	2	23	58.41	N/A	N/A	6.71	24	58.29	N/A	N/A	6.71	-0.0178838	0.554	-0.5898	No sig difference between groups at follow-up.		1
28	MH + SU	3 months post intervention	Depression	BDI	2	40	Not reported	Not reported	Not reported	Not reported	47	Not reported	Not reported	Not reported	Not reported	#VALUE!	0	0	Not reported		Authors do not report
28	MH + SU	3 months post intervention	General MH	BSI	2	40	54.17	N/A	N/A	1.76	47	52.06	N/A	N/A	1.6	-1.25947	-0.7982	-1.7208	Sig difference between groups in terms of change over time (2 months to follow-up). Control group reduced more over this time period. Effect size difference from 2-6 months Intervention = -0.39 Control = -0.64, F group x time = 4.91 (p<.05).		1
29	DV + MH	4 months post intervention	Depression	CES-D	2	45	2.09	N/A	N/A	0.75	33	2.35	N/A	N/A	0.75	0.346667	0.7991	-0.1058	Sig difference between groups in terms of change over time (baseline to follow-up). Intervention declined over time whereas control increased slightly (linear = 2.13, p <.05, quadratic = 1.24, p >.10, n2 = .08).		1 - using follow-up SD
32	All	3 months post intervention	Depression	EPDS	2	24	7	N/A	N/A	4.86	25	9.36	N/A	N/A	5.33	0.462255	1.0298	-0.1053	No sig difference between groups at follow-up. Effect size = −0.39 (95%CI: −1.03, 0.25, p = 0.24).		1
32	All	3 months post intervention	Depression	PHQ-9 (≥10)	2	24	N/A	0.1667	N/A	N/A	25	N/A	0.16	N/A	N/A	-0.027	0.8083	-0.8624	No sig difference between groups at follow-up. Higher odds of meeting criteria for depression in intervention group (AOR 1.47, 95% CI: 0.21, 11.71; p = 0.96).		2
32	All	3 months post intervention	Anxiety	GAD-7 (≥8)	2	23	N/A	0.2174	N/A	N/A	25	N/A	0.48	N/A	N/A	0.6621	1.3589	-0.0347	No sig difference between groups at follow-up. Lower odds of meeting criteria for anxiety in intervention group (AOR 0.37, 95% CI: 0.07, 1.71; p = 0.25).		2
33	MH + SU	At least 3 months post intervention	General MH	BSI	2	21	Not reported	Not reported	Not reported	Not reported	21	Not reported	Not reported	Not reported	Not reported	0	0	0	No sig differences between groups in terms of change over time (baseline to follow-up) (z = .08, p = .78).		Authors do not report details. Provide z score and p value but this includes all time points (not just follow-up).
34	MH + SU	6 months post intervention	Depression	CES-D	2	Not reported	Not reported	Not reported	Not reported	Not reported	Not reported	Not reported	Not reported	Not reported	Not reported	0	0	0	No sig difference between groups in terms of change over time (T2 to follow-up i.e. T3).	Data is presented for whole sample but not for the 'older' participants i.e. those aged 18+ which is the group we are interested in. Therefore do not have means etc.	Authors do not present results.
35	DV + MH	10 weeks post intervention	Depression	Longitudinal Interval Follow-up Examination (LIFE)	2	25	2.05	N/A	N/A	1.12	21	2.08	N/A	N/A	1.08	0.0272233	0.6074	-0.553	No sig difference between groups at postpartum (combines timepoints) (F(1, 44)=0.01, p=0.94). Means and SDs provided here are also for combined timepoints.		1
35	DV + MH	10 weeks post intervention	PTSD	Longitudinal Interval Follow-up Examination (LIFE)	2	25	1.3	N/A	N/A	0.52	21	1.52	N/A	N/A	0.71	0.358482	0.9432	-0.2263	No sig difference between groups at postpartum (combines timepoints) (F(1, 44)=1.51, p=0.23). Means and SDs provided here are also for combined timepoints.		1
35	DV + MH	10 weeks post intervention	Depression	EPDS	2	28	6.12	N/A	N/A	5.86	26	8	N/A	N/A	5.74	0.323992	0.8613	-0.2133	No sig difference between groups at follow-up (F(1, 34)=0.87, p=0.36).		1
35	DV + MH	10 weeks post intervention	PTSD	Davidson Trauma Scale	2	28	8.44	N/A	N/A	13.98	26	9.19	N/A	N/A	14.2	0.0532436	0.5871	-0.4807	No sig difference between groups at follow-up (F(1, 31)=1.28, p=0.27).		1
		Measure direction
		1 = higher = better
		2 = higher = worse

## Sheet: Follow-up - SU
Study number	Target	Specific timepoint	Category	Measure	Measure direction	Intervention					Control					Calculated effect size	95%CI		Reported results	Notes	Calculating effect size notes
						n	Mean	Percentage	Slope	sd	n	Mean	Percentage	Slope	sd	Effect size converted	Lower converted	Upper converted
3	All	4-6 years post intervention	Alcohol	CAGE (≥2 = problem alcohol use)	2	282	N/A	0.08	N/A	N/A	185	N/A	0.11	N/A	N/A	0.1939	0.5413	-0.1536	No sig differences between groups over the follow-up time period (child 7-9 years old, measured yearly) AOR 0.70 (0.43, 1.13) p = 0.14.		2 - % refer to whole follow-up period
3	All	4-6 years post intervention	Drug	Addiction Severity Index (any use in past year)	2	282	N/A	0.09	N/A	N/A	185	N/A	0.11	N/A	N/A	0.1229	0.462	-0.2163	No sig differences between groups over the follow-up time period (child 7-9 years old, measured yearly) AOR 0.81 (0.52, 1.42) p = .41.		2 - % refer to whole follow-up period
5	All	2-6 years post intervention	Alcohol	Self-report items from Composite International Diagnositic Interview	2	171	N/A	8.5	N/A	N/A	199	N/A	7.7	N/A	N/A	-0.116	0.3058	-0.5378	No sig differences between groups over the follow-up period (p>.60)		2 - % refer to whole follow-up period
5	All	2-6 years post intervention	Drug	Self-report items from Composite International Diagnositic Interview	2	171	N/A	24.1	N/A	N/A	199	N/A	18.5	N/A	N/A	-0.185	0.0911	-0.4612	No sig differences between groups over the follow-up period (p<.10)		2 - % refer to whole follow-up period
8	All	3 months post intervention	Alcohol	The Form90 interview (quantity in past 90 days)	2	30	7.7	N/A	N/A	14.84	25	5.3	N/A	N/A	11.9	-0.17663	0.3552	-0.7084	Sig difference between groups in terms of change over time (baseline - follow-up); intervention group showed quicker decline in alcohol use [b = −12.08, SE = 5.02, t(58) = −2.4, p b .05]. Also, sig difference between groups in terms of rates of change over time "the treatment as usual group reported a different pattern of alcohol use (with an initial increase followed by a decrease) whereas those…		1
8	All	3 months post intervention	Drug	The Form90 interview (quantity in past 90 days)	2	30	37.2	N/A	N/A	39.6	25	43.25	N/A	N/A	43.99	0.145275	0.6767	-0.3862	No sig differences between groups in terms of change over time/rate of change over time (baseline - follow-up).		1
12	DV + SU	12 months post intervention	Alcohol	Timeline Followback Interview - Alcohol (% days abstinent)	1	10	78.6	N/A	N/A	19.4	10	77.8	N/A	N/A	20.2	0.0403958	-0.8362	0.917	No sig differences between groups at follow-up. Between intervention and BCT z=1.40, p>0.05, r=.33. Between intervention and IBT z = 0.10, p>.05, r=.02.	THREE ARM TRIAL. Compared intervention to active control here (BCT). Other control IBT = 70.2 (IBT = 18.6)	1
14	MH + SU	6 months post intervention	Opiate	Urine toxicology screens	2	60	0.2	N/A	N/A	0.33	67	0.17	N/A	N/A	0.28	-0.0984819	0.2501	-0.4471	No sig differences between groups in terms of change over time (baseline to follow-up). Follow-up phase treatment x time interaction t value = .021; p value = .83.		1 - used SDs from baseline
14	MH + SU	6 months post intervention	Cocaine	Urine toxicology screens	2	60	0.33	N/A	N/A	0.36	67	0.29	N/A	N/A	0.38	-0.107906	0.2407	-0.4565	No sig differences between groups in terms of change over time (baseline to follow-up). Follow-up phase treatment x time interaction t value = .0.63, p value = .53		1 - used SDs from baseline
17a	All	24 months post treatment	Alcohol	Own measure (≥3 drinks ≥3 times in 14 days)	2	211	N/A	0.027	N/A	N/A	220	N/A	0.038	N/A	N/A	0.1947	0.7912	-0.4018	No sig difference between paraprofessional and control groups at follow-up. Odds ratio = 0.74, p value = .54.	Three ARM trail. Compared paraprofessional with control group here. Also a nurse group. Nurse baseline = 6.9%, follow-up = 4.2%.	2
17a	All	24 months post treatment	Marijuana	Own measure (current use; baseline = past 14 days)	2	211	N/A	0.089	N/A	N/A	220	N/A	0.094	N/A	N/A	0.0332	0.3945	-0.3282	No sig difference between paraprofessional and control groups at follow-up. Odds ratio = .94, p value = .87.	Three ARM trail. Compared paraprofessional with control group here. Also a nurse group. Nurse baseline = 9.8%, follow-up = 8.2%.	2
17b	All	24 months post treatment	Alcohol	Own measure (≥3 drinks ≥3 times in 14 days)	2	204	N/A	0.042	N/A	N/A	220	N/A	0.038	N/A	N/A	-0.0575	0.4787	-0.5936	No sig difference between nurse and control groups at follow-up. Odds ratio = 0.86, p value = .67.	Three ARM trail. Compared nurse with control group here. Also a paraprofessional group.	2
17b	All	24 months post treatment	Marijuana	Own measure (current use; baseline = past 14 days)	2	204	N/A	0.082	N/A	N/A	220	N/A	0.094	N/A	N/A	0.0826	0.4545	-0.2894	No sig difference between nurse and control groups at follow-up. Odds ratio = 1.09, p value = .84.	Three ARM trail. Compared nurse with control group here. Also a paraprofessional group.	2
18	All	16 years post intervention	Substance use	Drug use screening inventory	2	192	N/A	0.244	N/A	3.12% (SE)	425	N/A	0.27	N/A	2.17% (SE)	0.0751	0.2917	-0.1415	No sig difference between groups at follow-up. Adj OR= 0.87 (0.59, 1.29) p value = .49.		2
19	All	6 months post intervention	Alcohol	ASSIST	2	142	Not reported	Not reported	Not reported	Not reported	141	Not reported	Not reported	Not reported	Not reported	0	-0.233	0.233	No sig difference between groups in terms of change over time (post-intervention to follow-up). Do not report values as say that after post intervention, scores plataued.	THREE ARM TRIAL. Stats here are on intervention and services as usual (home visiting) but there is also an additional control group. No sig differences between intervention and this control group in terms of changes over time. Both groups plataued.	14
19	All	6 months post intervention	Drug	ASSIST	2	142	Not reported	Not reported	Not reported	Not reported	141	Not reported	Not reported	Not reported	Not reported	0	-0.233	0.233	No sig difference between groups in terms of change over time (post-intervention to follow-up). Do not report values as say that after post intervention, scores plataued.	THREE ARM TRIAL. Stats here are on intervention and services as usual (home visiting) but there is also an additional control group. No sig differences between intervention and this control group in terms of changes over time. Both groups plataued.	14
20	MH + SU	24 months post intervention	Substance use	Self-report (current use)	2	153	Not reported	Not reported	Not reported	Not reported	154	Not reported	Not reported	Not reported	Not reported	0.449	0.8841	0.0139	Sig difference between groups. Intervention group reported sig less substance misuse over the whole time period (baseline to follow-up)		13
20	MH + SU	24 months post intervention	Substance use	Self-report (relapse)	2	153	Not reported	Not reported	Not reported	Not reported	154	Not reported	Not reported	Not reported	Not reported	0.0753	0.283	-0.1324	Sig difference between groups. Intervention group reported sig less substance misuse relapse over the whole time period (baseline to follow-up)		13
21	MH + SU	12 months post intervention	Alcohol	Self-report	?	172	Not reported	Not reported	Not reported	Not reported	167	Not reported	Not reported	Not reported	Not reported				Sig difference between groups in terms of change over time (baseline to 18 months). "Alcohol-using MLH drank more frequently in the intervention compared to the control condition over time (t = 4.96, df = 338, P<0.01)"	Sub group analysis	Not reported by authors
21	MH + SU	12 months post intervention	Marjuana	Self-report	?	172	Not reported	Not reported	Not reported	Not reported	167	Not reported	Not reported	Not reported	Not reported	0	-0.2129	0.2129	No sig difference between groups in terms of change over time (baseline to 18 months). Authors do not report details.		14
21	MH + SU	12 months post intervention	Hard drugs	Self-report	?	172	Not reported	Not reported	Not reported	Not reported	167	Not reported	Not reported	Not reported	Not reported	0	-0.2129	0.2129	No sig difference between groups in terms of change over time (baseline to 18 months). Authors do not report details.		14
22	All	18 months post intervention	Alcohol	Own items to create latent variable. Frequency of drinking alcohol, amount of alcohol on drinking days, frequency of three or more drinks per day. AUDIT-C latent variable.	2	470	Not reported	Not reported	Not reported	Not reported	434	Not reported	Not reported	Not reported	Not reported	0.04	0.1705	-0.0905	No sig difference between groups at follow-up. Intervention group did not predict alcohol use.		6
23	All	6 months post intervention	Alcohol	Diagnostic Inventory Schedule (DIS) alcohol module - modified version		48	Not reported	Not reported	Not reported	Not reported	57	Not reported	Not reported	Not reported	Not reported				Was not powered to detect a difference so do not report results. Provide a web link to these but this does not work.		Authors don't provide details
23	All	6 months post intervention	Drugs	Diagnostic Inventory Schedule (DIS) drug module - modified version		48	Not reported	Not reported	Not reported	Not reported	57	Not reported	Not reported	Not reported	Not reported				Was not powered to detect a difference so do not report results. Provide a web link to these but this does not work.		Authors don't provide details
24	MH + SU	6 months post intervention	Alcohol	Form-90	2	110	Not reported	Not reported	Not reported	Not reported	51	Not reported	Not reported	Not reported	Not reported	0.3039	0.6376	-0.0298	No sig correlation between intervention group and alcohol use (r= -.14).		12
24	MH + SU	6 months post intervention	Marijuana	Form-90	2	110	Not reported	Not reported	Not reported	Not reported	51	Not reported	Not reported	Not reported	Not reported	0.1292	0.4615	-0.2031	No sig correlation between intervention group and marijuana use (r = -0.06).		12
24	MH + SU	6 months post intervention	Hard drugs	Form-90	2	110	Not reported	Not reported	Not reported	Not reported	51	Not reported	Not reported	Not reported	Not reported	0	0.332	-0.332	No sig correlation between intervention group and hard drug use (r = .00).		12
26	All	3 months post intervention	Substance use	Timeline Followback Substance Use	2	33	N/A	N/A	0.01	0.01 (SE)	29	N/A	N/A	0.03	0.03 (SE)	0.48	-0.02598	0.98598	Sig difference between groups in terms of change over time (baseline to follow-up). Intervention group less likely to return to substance misuse as compared to control (zbetween = -7.43, p <0.01) but this is likely to be due to difference between groups at baseline/intercept.		15
27	MH + SU	6 weeks post intervention	Drug (Opiate, Cocaine, Canabis, Metabolites)	Urine Toxicology (proportion positive for drug use)	2	23	0.07	N/A	N/A	0.22	24	0.06	N/A	N/A	0.22	-0.0454545	0.5265	-0.6174	No sig differences between groups at follow-up.		1
28	MH + SU	3 months post intervention	Heroin	Timeline Followback Substance Use	2	40	0.05	N/A	N/A	0.03	47	0.08	N/A	N/A	0.03	1	1.447	0.553	Sig difference between groups in terms of change over time (2 month to follow-up). Intervention mothers decreased in proportion of relapses whereas control mothers showed small increase. Effect size difference from 2 - 6 months I = -0.19 C = 0.21, F group x time = 2.20 (p<.05).		1
28	MH + SU	3 months post intervention	Opiod	Timeline Followback Substance Use	2	40	0	N/A	N/A	0	47	0	N/A	N/A	0	0	0	0	No sig differences between groups in terms of change over time (2 month to follow-up). F=1.30.		1
28	MH + SU	3 months post intervention	Cocaine	Timeline Followback Substance Use	2	40	0.07	N/A	N/A	0.03	47	0.12	N/A	N/A	0.06	1.02898	1.4775	0.5805	No sig differences between groups in terms of change over time (2 month to follow-up). Intervention change = -0.03, control = 0.07, F = 0.90.		1
29	DV + MH	4 months post intervention
32	All	3 months post intervention	Alcohol	AUDIT-C ("yes" audit baseline score ≥8; at follow-up, “yes” was an AUDIT-C score ≥1)	2	24	N/A	0.7083	N/A	N/A	25	N/A	0.64	N/A	N/A	-0.1719	0.4901	-0.8339	No sig difference between groups at follow-up.		2
33	MH + SU	At least 3 months post intervention	Cocaine	Addiction Severity Index	2	42	Not reported	Not reported	Not reported	Not reported	42	Not reported	Not reported	Not reported	Not reported				Sig difference between groups in terms of change over time (baseline to follow-up). Sig main effect of treatment group in random regression analysis (z =5.8, p , .02).		Authors do not report details. Provide z score and p value but this includes all time points (not just follow-up).
33	MH + SU	At least 3 months post intervention	Cocaine	Urinalysis	1	Not reported	Not reported	Not reported	Not reported	Not reported	Not reported	Not reported	Not reported	Not reported	Not reported				No sig difference between groups. Not sure whether this is in terms of change over time (baseline to follow-up) or just follow-up data collection point.		Authors do not report details. Provide z score and p value but this includes all time points (not just post follow-up).
34	MH + SU	6 months post intervention	Alcohol	Item developed by Substance Abuse and Mental Health Services Administration	2	Not reported	Not reported	Not reported	Not reported	Not reported	Not reported	Not reported	Not reported	Not reported	Not reported				No sig difference between groups in terms of change over time (T2 to follow-up i.e. T3).	Data is presented for whole sample but not for the 'older' participants i.e. those aged 18+ which is the group we are interested in. Therefore do not have means etc.	Authors do not present results.
34	MH + SU	6 months post intervention	Illegal Substances	Item developed by Substance Abuse and Mental Health Services Administration	2	Not reported	Not reported	Not reported	Not reported	Not reported	Not reported	Not reported	Not reported	Not reported	Not reported				No sig difference between groups in terms of change over time (T2 to follow-up i.e. T3).	Data is presented for whole sample but not for the 'older' participants i.e. those aged 18+ which is the group we are interested in. Therefore do not have means etc.	Authors do not present results.
35	DV + MH	10 weeks post intervention
		Measure direction
		1 = higher = better
		2 = higher = worse

## Sheet: Key
Calculating effect size
1	Calculated using means and SDs
2	Calculated using %
3	Calculated log odds ratio and then converted this to standardised mean difference using instructions in Borenstien (2009)
4	Used ES as cohens d and then used Bland and Altmans instructions to calculate confidence intervals from the p value and effect estimate
5	Converted to log odds ratio and then converted to cohen's d. See Borenstien (2009)
6	Calculated n from group membership percentage (52% of 904 in intervention group). Then calculated the effect size using point-biserial correlation, unequal ns.
7	Used LS means and Standard Errors calculating sample size using percentages reported in paper.
8	Converted using Borenstein's guidance (2009) and used the standard error of the logs odds ratio to calculate the variance. Used this variance to then calculate the confidence intervals.
9	Used unstandardised regression coefficient, sample size for intervention and control and sd pooled across all timepoints in terms of full sample.
10	Used z score as a t test value.
11	Used LS means and Standard Errors.
12	Calculated sample size using flow diagram from linked paper. Then used the pearsons r to estimate cohen's d.
13	Used baseline percentages to estimate sample sizes and two-by-two tables for each group, then collapse these into an overall two-by-two table.
14	Impute SMD as 0 at each time point. Calculate variance using variance formula. Calculate CIs from here by square rooting variance to get SE.
15	Calculate SMDs using slopes and then use SMD variance calculator to estimate variance. Then use this to calculate CIs.
20	Used F value and equal sample size
Calculator
https://www.campbellcollaboration.org/research-resources/effect-size-calculator.html
Measure direction
1 = higher = better
2 = higher = worse
